# Supplementary material for: Regulation of anti-phage defense mechanisms by using cinnamaldehyde as a quorum sensing inhibitor
Source: Front Microbiol. 2024 Jun 26;15:1416628. doi: 10.3389/fmicb.2024.1416628 (PMC11233531; doi:10.3389/fmicb.2024.1416628)
Supplement: Supplementary file 1 [file Table_1.xlsx]

## Sheet: Supplementary Table 1
Accession	-10LgP	Area C1_200ng_Slot1-10_1_1598	Area C2_200ng_Slot1-11_1_1600	AVERAGE CONTROL	Area CAD1_200ng_Slot1-12_1_1602	Area CAD2_200ng_Slot1-13_1_1604	AVERAGE CAD	Area CAD + V36 1_200ng_Slot1-16_1_1610	Area CAD + VAC36 2_200ng_Slot1-17_1_1612	AVERAGE CAD + VAC36	Area VAC36 1_200ng_Slot1-14_1_1606	Area VAC36 2_200ng_Slot1-15_1_1608	AVERAGE VAC36	Description	Function
UZJ12298.1	29614615	26370767		1.31854e+07		9587158	4793579			0			0	colicin E3/pyocin S6 family cytotoxin (plasmid) [Klebsiella pneumoniae]	Amino acid Degradation
WP_267284583.1	17321362	16876116		8438058		22782877	1.13914e+07			0			0	colicin E3/pyocin S6 family cytotoxin [Klebsiella pneumoniae]	Amino acid Degradation
WP_267684476.1	28154852	5195835		2.59792e+06		21364922	10682461			0			0	colicin E3/pyocin S6 family cytotoxin, partial [Klebsiella pneumoniae]	Amino acid Degradation
WBY13187.1	32694836	22704695	36615771	29660233	33514634	16005606	24760120	17932748	2460373	1.01966e+07	7313028	16913253	1.21131e+07	aminomethyl-transferring glycine dehydrogenase [Klebsiella pneumoniae subsp. pneumoniae]	Amino acid Degradation
QKT29550.1	31727936	22738246	36615771	2.9677e+07	33514634	16768951	2.51418e+07	17932748	2460373	1.01966e+07	7313028	16913253	1.21131e+07	aminomethyl-transferring glycine dehydrogenase [Klebsiella pneumoniae]	Amino acid Degradation
WDN98492.1	2159551	26502158	71916516	49209337	48514743	25764292	3.71395e+07			0			0	aminopeptidase N [Klebsiella pneumoniae subsp. pneumoniae]	Amino acid Degradation
UZL54967.1	30710754	6722511	71916516	3.93195e+07	48514743	59941187	54227965			0			0	aminopeptidase N [Klebsiella pneumoniae]	Amino acid Degradation
WP_265926499.1	13524239	13412152		6706076		5528906	2764453			0			0	aminopeptidase N C-terminal domain-containing protein, partial [Klebsiella pneumoniae]	Amino acid Degradation
WP_265926750.1	22183513	10072615		5.03631e+06		1416068	708034			0			0	aminopeptidase P N-terminal domain-containing protein, partial [Klebsiella pneumoniae]	Amino acid Degradation
UZL11857.1	32677762	20322534		10161267		1609732	804866			0			0	aminopeptidase PepB [Klebsiella pneumoniae]	Amino acid Degradation
VXZ86303.1	10667985	29527783		1.47639e+07			0			0			0	Bifunctional protein putA [Klebsiella pneumoniae]	Amino acid Degradation
WCN48182.1	11610499	16671547		8.33577e+06			0			0			0	carboxypeptidase M32 [Klebsiella pneumoniae subsp. pneumoniae]	Amino acid Degradation
UZJ22416.1	19599966	3179595		1.5898e+06		1780763	890382			0			0	carboxypeptidase M32 [Klebsiella pneumoniae]	Amino acid Degradation
UZL38113.1	3162883	13061947	9085487	11073717	8916817	8933344	8.92508e+06		2587656	1293828			0	cytosol nonspecific dipeptidase [Klebsiella pneumoniae]	Amino acid Degradation
WAU45066.1	27075656	11400414	9085487	1.0243e+07	8916817	79086904	4.40019e+07		2587656	1293828			0	Cytosol non-specific dipeptidase [Klebsiella pneumoniae]	Amino acid Degradation
UZL30644.1	25040463	15256404		7628202		57869604	28934802			0			0	D-amino acid dehydrogenase [Klebsiella pneumoniae]	Amino acid Degradation
WJQ34428.1	11125828	13497537		6.74877e+06			0			0			0	D-cysteine desulfhydrase [Klebsiella pneumoniae]	Amino acid Degradation
UZL05050.1	34075583	23825514	14354558	19090036	17195212	16702793	1.6949e+07			0		40322748	20161374	Glu/Leu/Phe/Val dehydrogenase [Klebsiella pneumoniae]	Amino acid Degradation
WP_195767206.1	23729877	21919295	14354558	1.81369e+07	17195212	15762226	16478719			0		40322748	20161374	Glu/Leu/Phe/Val dehydrogenase, partial [Klebsiella pneumoniae]	Amino acid Degradation
WGG81531.1	110804146	11389396	25846298	18617847	575803	10988834	5.78232e+06			0			0	GTP cyclohydrolase I FolE [Klebsiella pneumoniae subsp. pneumoniae]	Amino acid Degradation
UZI61385.1	23300531	15762742	25846298	20804520	575803	12132145	6353974			0			0	GTP cyclohydrolase I FolE [Klebsiella pneumoniae]	Amino acid Degradation
UZI91039.1	55693626			0	27556702		13778351			0		18726079	9.36304e+06	histidine ammonia-lyase (plasmid) [Klebsiella pneumoniae]	Amino acid Degradation
WJT19858.1	28801993	29914457	50589424	4.02519e+07	60255186	14226252	37240719			0	17513511	43485063	30499287	histidine ammonia-lyase [Klebsiella pneumoniae subsp. pneumoniae]	Amino acid Degradation
UZW96729.1	3226314	3343575	50589424	2.69665e+07	60255186	14226252	37240719			0	17513511	43485063	30499287	histidine ammonia-lyase [Klebsiella pneumoniae]	Amino acid Degradation
WGG74492.1	202549	42435747	33743143	38089445		8568711	4.28436e+06	60722833		3.03614e+07			0	HslU--HslV peptidase ATPase subunit [Klebsiella pneumoniae subsp. pneumoniae]	Amino acid Degradation
UZL42704.1	34200626	72803003	33743143	53273073		32777124	16388562	60722833		3.03614e+07			0	HslU--HslV peptidase ATPase subunit [Klebsiella pneumoniae]	Amino acid Degradation
WAD09509.1	22429274	17476287		8.73814e+06		5851984	2925992			0			0	imidazolonepropionase [Klebsiella pneumoniae]	Amino acid Degradation
WFA55741.1	20278752	3127277		1.56364e+06			0			0			0	isovaleryl-CoA dehydrogenase [Klebsiella pneumoniae]	Amino acid Degradation
WBL95463.1	11512607	16256901		8.12845e+06	16643912	12287328	14465620			0			0	leucyl aminopeptidase [Klebsiella pneumoniae subsp. pneumoniae]	Amino acid Degradation
UZI68568.1	25891425	16256901		8.12845e+06	16643912	14205701	1.54248e+07			0			0	leucyl aminopeptidase [Klebsiella pneumoniae]	Amino acid Degradation
WP_265491863.1	3039667	10851546		5425773		32220586	16110293			0			0	L-glutamate gamma-semialdehyde dehydrogenase, partial [Klebsiella pneumoniae]	Amino acid Degradation
WP_265922132.1	1116348	4063266		2031633		17293207	8.6466e+06			0			0	LON peptidase substrate-binding domain-containing protein, partial [Klebsiella pneumoniae]	Amino acid Degradation
QRC66466.1	19566588	37660293	37144702	3.74025e+07		23559595	1.17798e+07			0			0	L-serine ammonia-lyase [Klebsiella pneumoniae]	Amino acid Degradation
WFA71941.1	16378342	51771616	670073	2.62208e+07		13242314	6621157			0			0	L-threonine 3-dehydrogenase [Klebsiella pneumoniae]	Amino acid Degradation
WP_265922091.1	72409515	5170895		2.58545e+06		62777515	3.13888e+07			0			0	M1 family aminopeptidase, partial [Klebsiella pneumoniae]	Amino acid Degradation
WIV07930.1	2558197	5636369		2.81818e+06			0			0			0	M48 family metallopeptidase [Klebsiella pneumoniae subsp. pneumoniae]	Amino acid Degradation
WBN33532.1	23290932	44060907		2.20305e+07			0			0			0	M48 family metallopeptidase [Klebsiella pneumoniae]	Amino acid Degradation
CAH1475076.1	27198236	44037285	19386763	31712024		101426495	5.07132e+07			0			0	Methylmalonate semialdehyde dehydrogenase [acylating] [Klebsiella pneumoniae]	Amino acid Degradation
WP_064179312.1	14820679	15124403		7.5622e+06		1780763	890382			0			0	MULTISPECIES: carboxypeptidase M32 [Klebsiella]	Amino acid Degradation
WP_008805096.1	23729877	16486809	45177216	3.0832e+07	7632497	11934541	9783519			0			0	MULTISPECIES: Glu/Leu/Phe/Val dehydrogenase [Klebsiella]	Amino acid Degradation
WP_274905308.1	3321188	6639283		3.31964e+06		49828867	2.49144e+07			0			0	proline dehydrogenase family protein, partial [Klebsiella pneumoniae]	Amino acid Degradation
UZI98121.1	35838907	5022346	42544756	23783551	9476339	26394965	17935652	22667205	15813118	1.92402e+07		15882936	7941468	2-oxoglutarate dehydrogenase complex dihydrolipoyllysine-residue succinyltransferase [Klebsiella pneumoniae]	Amino acid Degradation
WP_285211710.1	20430206	3499715	37478413	20489064	9476339	20600814	1.50386e+07	22667205	15813118	1.92402e+07		15882936	7941468	2-oxoglutarate dehydrogenase complex dihydrolipoyllysine-residue succinyltransferase, partial [Klebsiella pneumoniae]	Amino acid Degradation
WP_260608319.1	3296065	15066834	16181906	15624370		4677884	2338942			0			0	Clp protease N-terminal domain-containing protein, partial [Klebsiella pneumoniae]	Amino acid Degradation
UZJ08757.1	2969149	12062664	5884868	8973766		39049512	19524756			0			0	glycine C-acetyltransferase [Klebsiella pneumoniae]	Amino acid Degradation
UZL18306.1	2707542	8692307	1879752	5.28603e+06	6481293	42177793	24329543			0			0	glycine cleavage system aminomethyltransferase GcvT [Klebsiella pneumoniae]	Amino acid Degradation
UZJ19510.1	20658572	22295005		1.11475e+07		10445162	5222581			0			0	glycine cleavage system protein GcvH [Klebsiella pneumoniae]	Amino acid Degradation
UZI68573.1	27198236	47675513	19386763	33531138		101426495	5.07132e+07			0			0	CoA-acylating methylmalonate-semialdehyde dehydrogenase [Klebsiella pneumoniae]	Amino acid Degradation
WBL98594.1	27134982	21702473	4468094	1.30853e+07	2136992	1520966	1828979	1032872	16777859	8.90537e+06	27724949	43664814	3.56949e+07	dihydrolipoyl dehydrogenase [Klebsiella pneumoniae subsp. pneumoniae]	Amino acid Degradation
UZL55329.1	37740823	34641816	4679184	19660500	2136992	21815705	1.19763e+07	1032872	20848667	1.09408e+07	3293202	5397	1.6493e+06	dihydrolipoyl dehydrogenase [Klebsiella pneumoniae]	Amino acid Degradation
WP_002882917.1	22036578	32120269	33743143	32931706		24328086	12164043	60722833		3.03614e+07			0	MULTISPECIES: HslU--HslV peptidase ATPase subunit [Klebsiella]	Amino acid Degradation
WP_284111312.1	8814354	54938794		27469397			0			0			0	MULTISPECIES: imidazolonepropionase [Klebsiella]	Amino acid Degradation
UZW69762.1	2841922	9272165	17720641	13496403	62667896	4833078	33750487			0			0	NAD-dependent succinate-semialdehyde dehydrogenase [Klebsiella pneumoniae]	Amino acid Degradation
UZL38119.1	19907066	5770158		2885079		1534151	767076			0			0	NADP-dependent succinate-semialdehyde dehydrogenase [Klebsiella pneumoniae]	Amino acid Degradation
UZL44805.1	22020775	40743433		2.03717e+07		8088337	4.04417e+06			0			0	N-succinylarginine dihydrolase [Klebsiella pneumoniae]	Amino acid Degradation
UZI82701.1	35513538	42864453		2.14322e+07	17080098	46602866	31841482			0			0	oligopeptidase A [Klebsiella pneumoniae]	Amino acid Degradation
UZL15792.1	15692917	2230919		1.11546e+06			0			0			0	peptidase T [Klebsiella pneumoniae]	Amino acid Degradation
UZL81949.1	25618054	18110968		9055484			0			0			0	succinylglutamate-semialdehyde dehydrogenase [Klebsiella pneumoniae]	Amino acid Degradation
WGG78424.1	42116898	24603398		12301699		9435758	4717879			0			0	trifunctional transcriptional regulator/proline dehydrogenase/L-glutamate gamma-semialdehyde dehydrogenase [Klebsiella pneumoniae subsp. pneumoniae]	Amino acid Degradation
WP_265492555.1	37179086	137518545		6.87593e+07		6213698	3106849			0			0	trifunctional transcriptional regulator/proline dehydrogenase/L-glutamate gamma-semialdehyde dehydrogenase, partial [Klebsiella pneumoniae]	Amino acid Degradation
UZI70542.1	36512875	263639	35007722	1.76357e+07	87773016	7598873	4.76859e+07	3712719		1.85636e+06		16877849	8.43892e+06	aspartate/tyrosine/aromatic aminotransferase [Klebsiella pneumoniae]	Amino acid Synthesis
WGG82314.1	16612845	8608464		4304232		37468152	18734076			0			0	diaminobutyrate--2-oxoglutarate transaminase [Klebsiella pneumoniae subsp. pneumoniae]	Amino acid Synthesis
WJD46145.1	25255704	36677515		1.83388e+07		8085177	4.04259e+06			0			0	glutamate--tRNA ligase [Klebsiella pneumoniae RYC492]	Amino acid Synthesis
UZL23569.1	3037605	4687031		2.34352e+06		11992865	5.99643e+06			0			0	glutamate--tRNA ligase [Klebsiella pneumoniae]	Amino acid Synthesis
WIV06991.1	259256	19428218	1590784	10509501		15303436	7651718	14636667		7.31833e+06		14048303	7.02415e+06	ketol-acid reductoisomerase [Klebsiella pneumoniae subsp. pneumoniae]	Amino acid Synthesis
WP_201519402.1	40304306	12561051		6.28053e+06		39521094	19760547			0			0	MULTISPECIES: alanine--tRNA ligase [Klebsiella]	Amino acid Synthesis
WP_114472989.1	13544983	1211725	3274912	2.24332e+06	19916438	7441707	1.36791e+07	13895872		6947936		15819513	7.90976e+06	MULTISPECIES: isocitrate/isopropylmalate family dehydrogenase, partial [Klebsiella]	Amino acid Synthesis
WAD11931.1	10299788			0		19442352	9721176			0			0	phosphoadenosine phosphosulfate reductase [Klebsiella pneumoniae]	Amino acid Synthesis
UZW69617.1	1613833	50131442		25065721		13428407	6.7142e+06			0			0	type I 3-dehydroquinate dehydratase [Klebsiella pneumoniae]	Amino acid Synthesis
UZL49407.1	10132927			0	2843223		1.42161e+06			0			0	3-phosphoserine/phosphohydroxythreonine transaminase [Klebsiella pneumoniae]	Amino acid Synthesis
WHR22871.1	14930995	7547391	4069731	5808561	31370205	4600263	17985234	11914958		5957479	1068356	18558923	9.81364e+06	2-iminobutanoate/2-iminopropanoate deaminase [Klebsiella pneumoniae]	Amino acid Synthesis
WBM02958.1	1505082	10127878		5063939		14773555	7.38678e+06			0			0	4-hydroxy-tetrahydrodipicolinate synthase [Klebsiella pneumoniae subsp. pneumoniae]	Amino acid Synthesis
UZJ18983.1	2626361	21098435		1.05492e+07		18083439	9.04172e+06			0			0	4-hydroxy-tetrahydrodipicolinate synthase [Klebsiella pneumoniae]	Amino acid Synthesis
UZI68189.1	16543979	12841064		6420532		18039311	9.01966e+06			0			0	argininosuccinate lyase [Klebsiella pneumoniae]	Amino acid Synthesis
WIM76394.1	104629364	43513544		21756772		28425275	1.42126e+07			0			0	argininosuccinate synthase [Klebsiella pneumoniae subsp. pneumoniae]	Amino acid Synthesis
UZL36701.1	29044	29406887		1.47034e+07		17165913	8.58296e+06			0			0	argininosuccinate synthase [Klebsiella pneumoniae]	Amino acid Synthesis
UZL37484.1	15632578	45768323		2.28842e+07		44487302	22243651			0			0	aromatic amino acid transaminase [Klebsiella pneumoniae]	Amino acid Synthesis
CAH1474142.1	1672716	11776228		5888114		108369606	54184803			0			0	Carbamoyl-phosphate synthase large chain [Klebsiella pneumoniae]	Amino acid Synthesis
UZL33045.1	33242953	35008652		17504326		41101733	2.05509e+07			0			0	carbamoyl-phosphate synthase large subunit [Klebsiella pneumoniae]	Amino acid Synthesis
WP_277154937.1	112493065	36550427		1.82752e+07		108369606	54184803			0			0	carbamoyl-phosphate synthase large subunit, partial [Klebsiella pneumoniae]	Amino acid Synthesis
UZI91518.1	17867743	14743065		7.37153e+06			0			0			0	RNA polymerase-binding protein DksA [Klebsiella pneumoniae]	Amino acid Synthesis
WFF23773.1	9457743	13703906		6851953			0			0			0	bifunctional aspartate kinase/homoserine dehydrogenase II [Klebsiella pneumoniae]	Amino acid Synthesis
WBY11234.1	11359603	13779114	14843811	1.43115e+07		4208537	2.10427e+06			0			0	bifunctional methylenetetrahydrofolate dehydrogenase/methenyltetrahydrofolate cyclohydrolase FolD [Klebsiella pneumoniae subsp. pneumoniae]	Amino acid Synthesis
UZL53489.1	16860352	32022614		16011307			0			0			0	branched-chain-amino-acid transaminase [Klebsiella pneumoniae]	Amino acid Synthesis
UZL11850.1	26071082	94203674		47101837		6594423	3.29721e+06			0			0	cysteine desulfurase [Klebsiella pneumoniae]	Amino acid Synthesis
UZL38149.1	11416457	16499286		8249643			0			0			0	glutamate 5-kinase [Klebsiella pneumoniae]	Amino acid Synthesis
WIN10878.1	10825891			0		12258047	6.12902e+06			0			0	3-phosphoshikimate 1-carboxyvinyltransferase [Klebsiella pneumoniae subsp. pneumoniae]	Amino acid Synthesis
WP_234284411.1	30887073	22787537	35007722	2.88976e+07	87773016	6436283	4.71046e+07	3712719		1.85636e+06		16877849	8.43892e+06	amino acid aminotransferase [Klebsiella pneumoniae]	Amino acid Synthesis
WGG74568.1	28464468	6844267	74484585	40664426	2654859	2688272	2.67157e+06	665771	6279296	3.47253e+06	19030164	45228115	3.21291e+07	F0F1 ATP synthase subunit alpha [Klebsiella pneumoniae subsp. pneumoniae]	ATP Synthesis
WAY92127.1	2843785	67700805	74484585	71092695	2654859	2673497	2664178	6471158	6279296	6375227	19030164	4429674	11729919	F0F1 ATP synthase subunit alpha [Klebsiella pneumoniae]	ATP Synthesis
WJD44860.1	20344296	12943375	102130035	57536705	62423816	6974971	3.46994e+07	2753746	24188367	1.34711e+07	5420622	19217358	12318990	F0F1 ATP synthase subunit B [Klebsiella pneumoniae RYC492]	ATP Synthesis
WAD05612.1	3643996	20161182	102130035	6.11456e+07	62423816	10960583	3.66922e+07	32418357	30682285	31550321	719151	23656328	1.21877e+07	F0F1 ATP synthase subunit B [Klebsiella pneumoniae]	ATP Synthesis
WGG80112.1	3344666	41587027	34597388	3.80922e+07		16816832	8408416	122999	15511976	7.81749e+06	11856421	9572329	10714375	F0F1 ATP synthase subunit beta [Klebsiella pneumoniae subsp. pneumoniae]	ATP Synthesis
UZI59546.1	37114722	4171999	34597388	1.93847e+07		16816832	8408416	122999	15511976	7.81749e+06	11856421	9572329	10714375	F0F1 ATP synthase subunit beta [Klebsiella pneumoniae]	ATP Synthesis
WFM04223.1	10985133			0		7113053	3.55653e+06			0			0	F0F1 ATP synthase subunit epsilon [Klebsiella pneumoniae]	ATP Synthesis
WCN50459.1	21036111	41900645	44645245	43272945		13163875	6.58194e+06	13807709		6.90385e+06		2485871	1.24294e+06	F0F1 ATP synthase subunit gamma [Klebsiella pneumoniae subsp. pneumoniae]	ATP Synthesis
UZL22251.1	32933078	615976	44645245	2.26306e+07		13163875	6.58194e+06	13807709		6.90385e+06		2485871	1.24294e+06	F0F1 ATP synthase subunit gamma [Klebsiella pneumoniae]	ATP Synthesis
WP_289462564.1	27030258	46968467	44645245	45806856		11455521	5.72776e+06	13807709		6.90385e+06		2485871	1.24294e+06	F0F1 ATP synthase subunit gamma, partial [Klebsiella pneumoniae]	ATP Synthesis
WP_072094624.1	11203734	18821678		9410839			0			0			0	FoF1 ATP synthase subunit gamma, partial [Klebsiella pneumoniae]	ATP Synthesis
WP_114505222.1	33354077	75822734	74484585	7.51537e+07	2654859	29330129	15992494	665771	6279296	3.47253e+06	19030164	45228115	3.21291e+07	MULTISPECIES: F0F1 ATP synthase subunit alpha [Klebsiella]	ATP Synthesis
WP_117098272.1	20491573	38689597	44645245	41667421		11455521	5.72776e+06	13807709		6.90385e+06		2485871	1.24294e+06	MULTISPECIES: F0F1 ATP synthase subunit gamma [Klebsiella]	ATP Synthesis
UZL49238.1	31988544	14085362		7042681		9604873	4.80244e+06			0			0	2,3-diphosphoglycerate-dependent phosphoglycerate mutase [Klebsiella pneumoniae]	ATP Synthesis
WP_267284587.1	86351425	23696353		1.18482e+07		129669	64834.5			0			0	AAA family ATPase [Klebsiella pneumoniae]	ATPase
WP_265924421.1	31533932	11934221	17731094	1.48327e+07	27045636	4846848	15946242			0			0	AAA family ATPase, partial [Klebsiella pneumoniae]	ATPase
UZL74896.1	20249237	50216315		2.51082e+07		8524788	4262394			0			0	ABC-F family ATPase [Klebsiella pneumoniae]	ATPase
WP_267284303.1	26860638	35160188	23086935	2.91236e+07		13317324	6658662			0			0	ATP cone domain-containing protein, partial [Klebsiella pneumoniae]	ATPase
CAH1465404.1	2042263	10129905		5.06495e+06		3592928	1796464			0			0	GTP-dependent nucleic acid-binding protein engD [Klebsiella pneumoniae]	ATPase
WP_004176871.1	2086522	1704915		852458		7992836	3996418			0			0	MULTISPECIES: PhoH family protein [Klebsiella]	ATPase
WDA71019.1	1908692	79234507	36678657	57956582	16564297	44466016	3.05152e+07	286431		143216		7623318	3811659	isochorismatase family protein [Klebsiella pneumoniae]	Bacterial Competence
UZL16114.1	6041641	25158562		12579281			0			0			0	Bax inhibitor-1/YccA family protein [Klebsiella pneumoniae]	Bacterial Metabolism
WJD43221.1	24041933	64766016	697617	3.27318e+07		509548	254774			0			0	bifunctional glucose-1-phosphatase/inositol phosphatase [Klebsiella pneumoniae RYC492]	Bacterial Metabolism
UZL59498.1	3114911	8922448	697617	4.81003e+06		59862363	2.99312e+07			0			0	bifunctional glucose-1-phosphatase/inositol phosphatase [Klebsiella pneumoniae]	Bacterial Metabolism
WEE30983.1	14476656	41325964		20662982			0			0			0	bifunctional glycosyl transferase/transpeptidase [Klebsiella pneumoniae subsp. pneumoniae]	Bacterial Metabolism
WP_266098425.1	11308579	79362665		3.96813e+07		7872158	3936079	49702496		24851248			0	FGGY family carbohydrate kinase, partial [Klebsiella pneumoniae]	Bacterial Metabolism
WP_266099029.1	18732266	57430483		2.87152e+07		5111886	2555943			0			0	FGGY-family carbohydrate kinase, partial [Klebsiella pneumoniae]	Bacterial Metabolism
WBM93645.1	10834537	2081158		1040579		10696965	5.34848e+06		12275923	6.13796e+06			0	LOG family protein [Klebsiella pneumoniae]	Bacterial Metabolism
UZW70113.1	17303717	5057315		2.52866e+06			0			0			0	maltose operon protein MalM [Klebsiella pneumoniae]	Bacterial Metabolism
WAD47195.1	9833794	3582946		1791473			0			0			0	N-acetyltransferase [Klebsiella pneumoniae]	Bacterial Metabolism
UZL19243.1	13508133	12483616		6241808		3976798	1988399			0			0	zinc ribbon-containing protein [Klebsiella pneumoniae]	Bacterial Metabolism
WP_032433819.1	2236599	33244512		16622256		14843755	7.42188e+06			0			0	MULTISPECIES: SIS domain-containing protein [Klebsiella]	Bacterial Metabolism
WBL89892.1	104084076	1759023		879512		58290326	29145163			0			0	SIS domain-containing protein [Klebsiella pneumoniae subsp. pneumoniae]	Bacterial Metabolism
UZL66612.1	20387498	39320615		1.96603e+07		71417505	3.57088e+07			0			0	SIS domain-containing protein [Klebsiella pneumoniae]	Bacterial Metabolism
WCN21377.1	13895601	17592908		8796454	52551294	8268054	30409674			0			0	alpha/beta fold hydrolase [Klebsiella pneumoniae]	Bacterial Metabolism
WJU37004.1	11341364	5517672		2758836			0			0			0	alpha/beta hydrolase YcfP [Klebsiella pneumoniae]	Bacterial Metabolism
UZI68069.1	8657569			0		18048367	9.02418e+06			0			0	alpha/beta hydrolase-fold protein [Klebsiella pneumoniae]	Bacterial Metabolism
WP_265926940.1	2907401	15141893	18521678	1.68318e+07		66035	33017.5	646368	15755431	8.2009e+06	19396611	60239716	3.98182e+07	serine hydrolase, partial [Klebsiella pneumoniae]	Bacterial Metabolism
WGY07276.1	13146039	6723297		3.36165e+06		35470575	1.77353e+07			0			0	NADPH-dependent FMN reductase [Klebsiella pneumoniae]	Bacterial Metabolism
WGG82214.1	10196939	20331622		10165811		12331903	6.16595e+06			0			0	NADP-dependent oxidoreductase [Klebsiella pneumoniae subsp. pneumoniae]	Bacterial Metabolism
UZI84492.1	107918686	88784454		44392227			0			0			0	aldo/keto reductase family oxidoreductase [Klebsiella pneumoniae]	Bacterial Metabolism
WP_192962878.1	7461739	42786084	12596538	27691311		123313	61656.5			0			0	aldo/keto reductase, partial [Klebsiella pneumoniae]	Bacterial Metabolism
UZI74162.1	27637854	24646129		1.23231e+07	15722553	4955546	1.0339e+07	9157902	7637352	8397627			0	alkene reductase [Klebsiella pneumoniae]	Bacterial Metabolism
UZI97112.1	21498622	546573		273286			0			0			0	E3 ubiquitin--protein ligase [Klebsiella pneumoniae]	Bacterial Metabolism
WIN12390.1	24904091	6881959		3.44098e+06		80283813	4.01419e+07			0			0	formate dehydrogenase-N subunit alpha [Klebsiella pneumoniae subsp. pneumoniae]	Bacterial Metabolism
UZJ20251.1	817887	26797443		1.33987e+07		30117984	15058992			0			0	FMN-binding protein MioC [Klebsiella pneumoniae]	Bacterial Metabolism
UZI79524.1	9557589			0		2624528	1312264			0			0	flavodoxin [Klebsiella pneumoniae]	Bacterial Metabolism
UZJ15968.1	17176772	17926434		8963217			0	2608215		1.30411e+06		3773086	1886543	flavodoxin FldA [Klebsiella pneumoniae]	Bacterial Metabolism
WGG75738.1	16613525	42014215		2.10071e+07		48370895	2.41854e+07			0			0	flavodoxin-dependent (E)-4-hydroxy-3-methylbut-2-enyl-diphosphate synthase [Klebsiella pneumoniae subsp. pneumoniae]	Bacterial Metabolism
WAD12173.1	24659811	1206477		603238		48370895	2.41854e+07			0			0	flavodoxin-dependent (E)-4-hydroxy-3-methylbut-2-enyl-diphosphate synthase [Klebsiella pneumoniae]	Bacterial Metabolism
WP_267284716.1	10770126	13225526	68889276	41057401		49115737	2.45579e+07			0			0	lyase family protein [Klebsiella pneumoniae]	Bacterial Metabolism
WP_266098344.1	17210678	26669684	29338062	28003873	29476086	10383412	19929749			0		42609283	2.13046e+07	lyase family protein, partial [Klebsiella pneumoniae]	Bacterial Metabolism
WIM74500.1	16959851	9159825	13648431	11404128	5143382	55418623	3.0281e+07	22791588	44479486	33635537		5735897	2.86795e+06	2-oxoglutarate dehydrogenase E1 component [Klebsiella pneumoniae subsp. pneumoniae]	Bacterial Metabolism
UZJ10341.1	41554236	25534045	13648431	19591238	5143382	13110219	9.1268e+06	37809375	44479486	4.11444e+07		5735897	2.86795e+06	2-oxoglutarate dehydrogenase E1 component [Klebsiella pneumoniae]	Bacterial Metabolism
WP_201519452.1	10975346	25827167		1.29136e+07			0			0			0	MULTISPECIES: thiamine pyrophosphate-binding protein [Klebsiella]	Bacterial Metabolism
WP_237690093.1	23505396	10770266		5385133		5690909	2.84545e+06			0			0	MULTISPECIES: thiamine pyrophosphate-dependent enzyme, partial [Klebsiella]	Bacterial Metabolism
WP_032433785.1	24208615	26574177		1.32871e+07			0			0			0	MULTISPECIES: TIM barrel protein [Klebsiella]	Bacterial Metabolism
UZL70050.1	25279648	26278394	50968762	38623578	18782593	36057178	2.74199e+07			0			0	type 1 glutamine amidotransferase [Klebsiella pneumoniae]	Bacterial Metabolism
WP_023287869.1	1570878	998749		499374			0			0			0	MULTISPECIES: acetate kinase [Klebsiella]	Bacterial Metabolism
WEE33165.1	31448325	29504223	16851917	23178070	95872327	12170648	5.40215e+07	30629187	21087183	25858185		88613055	4.43065e+07	phosphate acetyltransferase [Klebsiella pneumoniae subsp. pneumoniae]	Bacterial Metabolism
UZI88365.1	36023145	3228441	16851917	10040179	95872327	12420229	54146278	30629187	21087183	25858185		88613055	4.43065e+07	phosphate acetyltransferase [Klebsiella pneumoniae]	Bacterial Metabolism
UZI76380.1	22031201	34033833	13153751	23593792		30106167	1.50531e+07			0	20789659	19794324	2.0292e+07	2-hydroxyacid dehydrogenase [Klebsiella pneumoniae]	Bacterial Metabolism
WP_272823272.1	16275734	40012278		20006139	22204422	26151113	2.41778e+07	2167195		1.0836e+06			0	phosphoenolpyruvate-utilizing N-terminal domain-containing protein, partial [Klebsiella pneumoniae]	Bacterial Metabolism
WGG79683.1	232151	17745943	8759524	1.32527e+07	8064809	17591078	1.28279e+07	48341235	32013254	4.01772e+07	48019155	7220212	2.76197e+07	inorganic diphosphatase [Klebsiella pneumoniae subsp. pneumoniae]	Bacterial Metabolism
QKT49945.1	22994473	14250469	8759524	1.1505e+07	8064809	14253749	11159279	48341235	32013254	4.01772e+07	48019155	7220212	2.76197e+07	inorganic diphosphatase [Klebsiella pneumoniae]	Bacterial Metabolism
WDN95904.1	97921326	4041306		2020653			0			0			0	inorganic triphosphatase [Klebsiella pneumoniae subsp. pneumoniae]	Bacterial Metabolism
WAU44039.1	11364192	1206503		603252		6682477	3.34124e+06			0			0	Major phosphate-irrepressible acid phosphatase [Klebsiella pneumoniae]	Bacterial Metabolism
WP_023283153.1	27731335	17925531	8759524	1.33425e+07	8064809	17591078	1.28279e+07	48341235	32013254	4.01772e+07	48019155	7220212	2.76197e+07	MULTISPECIES: inorganic diphosphatase [Klebsiella]	Bacterial Metabolism
UZL69481.1	20791316	13105793		6.5529e+06		49259497	2.46297e+07			0			0	inositol-1-monophosphatase [Klebsiella pneumoniae]	Bacterial Metabolism
UZI83049.1	16232434	87210693		4.36053e+07		48820743	2.44104e+07			0			0	dihydroxyacetone kinase subunit DhaK [Klebsiella pneumoniae]	Bacterial Metabolism
WP_265926463.1	19234578	87828406		43914203		8832533	4.41627e+06			0			0	dihydroxyacetone kinase subunit DhaK, partial [Klebsiella pneumoniae]	Bacterial Metabolism
UZL63756.1	39062796	13339338	44028827	2.86841e+07	1374384	8205297	4.78984e+06			0		25418903	1.27095e+07	glycerol-3-phosphate dehydrogenase [Klebsiella pneumoniae]	Bacterial Metabolism
WEU01457.1	1993761	5323779		2.66189e+06	1374384	29778406	15576395			0		25418903	1.27095e+07	glycerol-3-phosphate dehydrogenase, partial [Klebsiella pneumoniae]	Bacterial Metabolism
WBL90055.1	16962357	88327136		44163568		21171451	1.05857e+07			0			0	5-dehydro-2-deoxygluconokinase [Klebsiella pneumoniae subsp. pneumoniae]	Bacterial Metabolism
UZI63986.1	26445618	14665042		7332521		21171451	1.05857e+07			0			0	5-dehydro-2-deoxygluconokinase [Klebsiella pneumoniae]	Bacterial Metabolism
UZL19967.1	70514275	2995327		1.49766e+06			0			0			0	trans-aconitate 2-methyltransferase [Klebsiella pneumoniae]	Bacterial Metabolism
UZL49967.1	1678997	6468864		3234432			0			0			0	N-acetylmuramic acid 6-phosphate etherase [Klebsiella pneumoniae]	Bacterial Metabolism
UZL58639.1	20479718	50510103	17553908	3.4032e+07		50523286	25261643	26913892		13456946		22294449	1.11472e+07	ribosome recycling factor [Klebsiella pneumoniae]	Bacterial Metabolism
WFA49526.1	16009135	10002021		5.00101e+06	6022173	3124804	4.57349e+06	84855804		42427902			0	oxygen-insensitive NAD(P)H nitroreductase [Klebsiella pneumoniae]	Bacterial Metabolism
WBL90532.1	2075785	8552989	18905505	13729247		47471553	2.37358e+07		24634155	1.23171e+07			0	glutamine--fructose-6-phosphate transaminase (isomerizing) [Klebsiella pneumoniae subsp. pneumoniae]	Bacterial Metabolism
UZJ14581.1	33334753	13411358	31856573	2.2634e+07		51408105	2.57041e+07		24634155	1.23171e+07			0	glutamine--fructose-6-phosphate transaminase (isomerizing) [Klebsiella pneumoniae]	Bacterial Metabolism
WP_135686879.1	32154706	21078383	1109815	11094099		9919247	4.95962e+06	14585156	15535674	15060415		211807	105904	MULTISPECIES: NADP-dependent phosphogluconate dehydrogenase [Klebsiella]	Bacterial Metabolism
WBL86785.1	30774377	21390285	13825537	17607911		10854472	5427236	14585156	15535674	15060415		211807	105904	NADP-dependent phosphogluconate dehydrogenase [Klebsiella pneumoniae subsp. pneumoniae]	Bacterial Metabolism
UZI96395.1	3936417	27838666	13825537	2.08321e+07		11819173	5.90959e+06	14585156	15535674	15060415		211807	105904	NADP-dependent phosphogluconate dehydrogenase [Klebsiella pneumoniae]	Bacterial Metabolism
WBL83032.1	58349724			0		1413086	706543			0			0	O-methyltransferase [Klebsiella pneumoniae subsp. pneumoniae]	Bacterial Metabolism
WAD12362.1	11180516	3792705		1.89635e+06		26225958	13112979			0			0	dihydroneopterin triphosphate 2'-epimerase [Klebsiella pneumoniae]	Bacterial Metabolism
UZL50772.1	2069582	5297078		2648539			0			0			0	aldehyde dehydrogenase family protein [Klebsiella pneumoniae]	Bacterial Metabolism
UZI69453.1	11210886	33990344		16995172			0			0			0	lipoyl synthase [Klebsiella pneumoniae]	Bacterial Metabolism
UZL26241.1	10821563	1682239		841120			0			0			0	phosphatase [Klebsiella pneumoniae]	Bacterial Metabolism
WP_020806223.1	17049313	3177209		1.5886e+06		24834009	1.2417e+07			0			0	maltose-binding periplasmic domain protein [Listeria monocytogenes]	Bacterial Metabolism
UZI77192.1	15984645	6562233		3.28112e+06			0			0			0	glucosamine-6-phosphate deaminase [Klebsiella pneumoniae]	Bacterial Metabolism
WDN96034.1	17206711	33428925		1.67145e+07		14122568	7061284			0			0	biosynthetic arginine decarboxylase [Klebsiella pneumoniae subsp. pneumoniae]	Bacterial Metabolism
WGG72837.1	62131516	21935968		10967984			0			0			0	aminodeoxychorismate lyase [Klebsiella pneumoniae subsp. pneumoniae]	Bacterial Metabolism
UZL40948.1	16286542	14350821		7.17541e+06			0			0			0	alpha,alpha-trehalose-phosphate synthase [Klebsiella pneumoniae]	Bacterial Metabolism
WDA31119.1	11501769	18763433		9.38172e+06			0			0			0	5-methyltetrahydropteroyltriglutamate--homocysteine S-methyltransferase [Klebsiella pneumoniae]	Bacterial Metabolism
UZL56275.1	9489594	22534161		1.12671e+07			0			0			0	adenosylhomocysteinase [Klebsiella pneumoniae]	Bacterial Metabolism
WIV06621.1	11138267	2334024	35529187	1.89316e+07		7224773	3.61239e+06			0			0	myo-inosose-2 dehydratase [Klebsiella pneumoniae subsp. pneumoniae]	Bacterial Metabolism
UZI81958.1	27348807	44388193	5265241	24826717		13495472	6747736			0			0	myo-inosose-2 dehydratase [Klebsiella pneumoniae]	Bacterial Metabolism
WAD10439.1	33223578	10709455	2663128	6.68629e+06		40676948	20338474			0			0	3D-(3,5/4)-trihydroxycyclohexane-1,2-dione acylhydrolase (decyclizing) [Klebsiella pneumoniae]	Bacterial Metabolism
UZL74381.1	19265556		11662565	5.83128e+06	24048573	9110908	1.65797e+07			0			0	pyrimidine/purine nucleoside phosphorylase [Klebsiella pneumoniae]	Bacterial Metabolism
UZW97000.1	20493332	2924518	615297	1.76991e+06		13133209	6.5666e+06			0			0	DUF1471 domain-containing protein [Klebsiella pneumoniae]	Biofilm Inhibitor
WAD17829.1	18020634	11391641		5.69582e+06			0			0			0	capsule assembly Wzi family protein [Klebsiella pneumoniae]	Capsule
WDE18755.1	58127003	872478		436239			0			0			0	capsule assembly Wzi family protein, partial [Klebsiella pneumoniae]	Capsule
UZL13143.1	30289935	20411295	61063003	40737149	40377402	13896423	2.71369e+07	21161753	23735088	2.24484e+07	73575446	56869697	6.52226e+07	mannose-6-phosphate isomerase [Klebsiella pneumoniae]	Capsule
WP_285286201.1	2342421	19090695	61063003	40076849	40377402	13451212	26914307	21161753	23735088	2.24484e+07	73575446	56869697	6.52226e+07	mannose-6-phosphate isomerase, partial [Klebsiella pneumoniae]	Capsule
WP_032432991.1	2679344	1954812	61063003	3.15089e+07	40377402	13896423	2.71369e+07	21161753	23735088	2.24484e+07	73575446	56869697	6.52226e+07	MULTISPECIES: mannose-6-phosphate isomerase [Klebsiella]	Capsule
UZL42701.1	2768037	4107783		2.05389e+06		16875793	8.4379e+06			0			0	6-phosphofructokinase [Klebsiella pneumoniae]	Carbohydrate Degradation
UZL24089.1	209249	10883579		5.44179e+06		25842377	1.29212e+07			0			0	6-phosphofructokinase II [Klebsiella pneumoniae]	Carbohydrate Degradation
QKT53551.1	1114117	24944084		12472042			0			0			0	glycoside hydrolase family 10 protein [Klebsiella pneumoniae]	Carbohydrate Degradation
WP_204363860.1	115340126	2975815	24062363	13519089		19611528	9805764			0			0	glycoside hydrolase family 2 TIM barrel-domain containing protein, partial [Klebsiella pneumoniae]	Carbohydrate Degradation
UZL42877.1	5519704			0		19915602	9957801			0			0	L-sorbose 1-phosphate reductase [Klebsiella pneumoniae]	Carbohydrate Degradation
WP_102054975.1	21874606	8930212	39942397	2.44363e+07	69263196	45510146	57386671			0		17986731	8.99337e+06	MULTISPECIES: phosphoglycerate kinase, partial [Enterobacteriaceae]	Carbohydrate Degradation
WJD45584.1	31737488	34269723	729475	17499599	22044473	19275514	2.066e+07	13124301	545616	6.83496e+06	50121573	3763181	26942377	phosphoglycerate kinase [Klebsiella pneumoniae RYC492]	Carbohydrate Degradation
WIV07933.1	2415822	22124184	52682974	37403579	22044473	15829411	18936942	13124301	545616	6.83496e+06	50121573	25212507	37667040	phosphoglycerate kinase [Klebsiella pneumoniae subsp. pneumoniae]	Carbohydrate Degradation
UZJ08562.1	9534769	28648013		1.4324e+07			0			0			0	ribulose-phosphate 3-epimerase [Klebsiella pneumoniae]	Carbohydrate Degradation
UZI96530.1	10986693	20138742		10069371			0			0			0	bifunctional 4-hydroxy-2-oxoglutarate aldolase/2-dehydro-3-deoxy-phosphogluconate aldolase [Klebsiella pneumoniae]	Carbohydrate Degradation
WCN56715.1	844913	2827299		1.41365e+06			0			0			0	2,3-bisphosphoglycerate-independent phosphoglycerate mutase [Klebsiella pneumoniae]	Carbohydrate Degradation
UZL40052.1	39148343	26137877	17845588	2.19917e+07	48078815	16106382	3.20926e+07		41337744	20668872		22668454	11334227	beta-galactosidase (plasmid) [Klebsiella pneumoniae]	Carbohydrate Degradation
WDN97826.1	13028708	41733013	2005719	21869366		27623232	13811616		10041467	5.02073e+06			0	beta-galactosidase [Klebsiella pneumoniae subsp. pneumoniae]	Carbohydrate Degradation
WGE96416.1	1415448	43508335	2005719	22757027		27623232	13811616		10041467	5.02073e+06			0	beta-galactosidase [Klebsiella pneumoniae]	Carbohydrate Degradation
WP_269232828.1	3610632	25194178	17845588	21519883	48078815	16106382	3.20926e+07		41337744	20668872		22668454	11334227	beta-galactosidase, partial [Klebsiella pneumoniae]	Carbohydrate Degradation
UZI80094.1	32455844	89273145		4.46366e+07		18706647	9.35332e+06			0			0	beta-glucosidase BglX [Klebsiella pneumoniae]	Carbohydrate Degradation
WIN14008.1	367277	94304305	10641363	52472834	47439385	49763582	4.86015e+07			0		48811847	2.44059e+07	class I fructose-bisphosphate aldolase [Klebsiella pneumoniae subsp. pneumoniae]	Carbohydrate Synthesis
WGG80834.1	16819919	29328611	9581569	19455090	39348403	19274295	29311349	31839592	17720627	2.47801e+07	5587543	47037188	2.63124e+07	class II fructose-bisphosphate aldolase [Klebsiella pneumoniae subsp. pneumoniae]	Carbohydrate Synthesis
UZW98840.1	28054614	3163352	9581569	6.37246e+06	39348403	21020518	3.01845e+07	31839592	17720627	2.47801e+07	5587543	47037188	2.63124e+07	class II fructose-bisphosphate aldolase [Klebsiella pneumoniae]	Carbohydrate Synthesis
WBL89979.1	24809918	2486288	17616441	1.00514e+07		1430355	715178	11357556		5678778			0	glycosyltransferase [Klebsiella pneumoniae subsp. pneumoniae]	Carbohydrate Synthesis
UZW97590.1	28568094	26101104	17616441	2.18588e+07		1430355	715178	11357556		5678778			0	glycosyltransferase [Klebsiella pneumoniae]	Carbohydrate Synthesis
WBA50032.1	22697964	17572113	17616441	17594277		9148559	4.57428e+06	11357556		5678778			0	glycosyltransferase family 2 protein [Klebsiella pneumoniae]	Carbohydrate Synthesis
WP_249391250.1	16559868	85289886		42644943		51549915	2.5775e+07			0			0	glycosyltransferase family 4 protein, partial [Klebsiella pneumoniae]	Carbohydrate Synthesis
WP_227649161.1	15347266	16333892	17616441	1.69752e+07		6140029	3.07001e+06	11357556		5678778			0	glycosyltransferase family A protein [Klebsiella pneumoniae]	Carbohydrate Synthesis
WP_159225100.1	8734067	14157355	17616441	15886898		6140029	3.07001e+06	11357556		5678778			0	glycosyltransferase family A protein, partial [Klebsiella pneumoniae]	Carbohydrate Synthesis
WIE26172.1	1168869	3134466		1567233			0			0			0	colicin-like bacteriocin tRNase domain-containing protein (plasmid) [Klebsiella pneumoniae]	Cell Death
WP_258177134.1	34372867	60955894		30477947		21364922	10682461			0			0	colicin-like bacteriocin tRNase domain-containing protein [Klebsiella pneumoniae]	Cell Death
WP_063054065.1	3606525	6851212		3425606		21364922	10682461			0			0	colicin-like bacteriocin tRNase domain-containing protein, partial [Klebsiella pneumoniae]	Cell Death
WP_032427631.1	27584924	26370767		1.31854e+07		22782877	1.13914e+07			0			0	MULTISPECIES: colicin-like bacteriocin tRNase domain-containing protein [Enterobacteriaceae]	Cell Death
WP_000012966.1	21469121	4217212		2108606		11950277	5.97514e+06			0			0	MULTISPECIES: colicin-like bacteriocin tRNase domain-containing protein [Gammaproteobacteria]	Cell Death
WP_280179067.1	112164825	76129297	13487852	4.48086e+07	7426932	62313823	3.48704e+07	10715752		5357876			0	glycine radical domain-containing protein, partial [Klebsiella pneumoniae]	Cell Death
WBM95320.1	26229755	232363		116182		9587158	4793579			0			0	cytotoxic family protein (plasmid) [Klebsiella pneumoniae]	Cell Death
WAD05245.1	116082664	7326787		3.66339e+06		22311592	11155796			0			0	lipoprotein toxin entericidin B [Klebsiella pneumoniae]	Cell Death
UZL83936.1	24966484	24835068		12417534		10044669	5.02233e+06			0			0	metalloprotease TldD [Klebsiella pneumoniae]	Cell Death
UZL52976.1	27899838	37273364		18636682		16105016	8052508	49346814	28685602	39016208		3078379	1.53919e+06	cell division protein DamX [Klebsiella pneumoniae]	Cell Division
WBL84430.1	11314152	24009368	3064442	13536905		11624633	5.81232e+06	4081946		2040973			0	cell division protein FtsZ [Klebsiella pneumoniae subsp. pneumoniae]	Cell Division
UZI63731.1	31079187	5519466	3064442	4291954		20231699	1.01158e+07	4081946		2040973			0	cell division protein FtsZ [Klebsiella pneumoniae]	Cell Division
UZJ21777.1	32963013	6244894		3122447		18642178	9321089			0			0	chromosome partition protein MukB [Klebsiella pneumoniae]	Cell Division
WP_265928693.1	2800527	1525169		762584			0			0			0	chromosome partition protein MukB, partial [Klebsiella pneumoniae]	Cell Division
WGF34855.1	113836174	13853127	9070355	11461741	15152101	660655	7906378	115000244		57500122			0	murein hydrolase activator NlpD [Klebsiella pneumoniae]	Cell Division
UZJ09629.1	31727576	33162769	2070936	1.76169e+07		22288246	11144123			0			0	murein transglycosylase [Klebsiella pneumoniae]	Cell Division
BDX12228.1	105519005	13310377		6.65519e+06		10555935	5.27797e+06			0			0	protein TolB [Klebsiella pneumoniae]	Cell Division
BDX13716.1	11027087	8215001		4.1075e+06		37453815	1.87269e+07			0			0	putative GTP-binding protein EngB [Klebsiella pneumoniae]	Cell Division
UZL63544.1	22095029	27934985		1.39675e+07		9687733	4.84387e+06			0			0	septal ring assembly protein ZapB [Klebsiella pneumoniae]	Cell Division
UZI64981.1	3159377	81890127	22395518	5.21428e+07		26776128	13388064			0			0	Tol-Pal system beta propeller repeat protein TolB [Klebsiella pneumoniae]	Cell Division
QKT56160.1	27017346	70955845	22395518	4.66757e+07		26776128	13388064			0			0	Tol-Pal system protein TolB [Klebsiella pneumoniae]	Cell Division
UZL52863.1	26366452	9352322	9651078	9501700	4712558	52980566	28846562	10149392	1341279	5.74534e+06		35211716	17605858	Z-ring associated protein ZapG [Klebsiella pneumoniae]	Cell Division
UZL57264.1	261639	13868967		6.93448e+06		6213721	3.10686e+06			0			0	division/outer membrane stress-associated lipid-binding lipoprotein [Klebsiella pneumoniae]	Cell Division
WBL96482.1	18305835	7453198		3726599		3847394	1923697			0			0	divisome-associated lipoprotein YraP [Klebsiella pneumoniae subsp. pneumoniae]	Cell Division
WFB32644.1	11707256	42514276		21257138		23663263	1.18316e+07			0			0	divisome-associated lipoprotein YraP [Klebsiella pneumoniae]	Cell Division
QKT51539.1	16836816	801562	9651078	5226320	4712558	52980566	28846562	10149392	1341279	5.74534e+06		35211716	17605858	DUF1043 family protein [Klebsiella pneumoniae]	Cell Division
WP_065889116.1	16706265	26868303		1.34342e+07		16105016	8052508	49346814	28685602	39016208		3078379	1.53919e+06	MULTISPECIES: cell division protein DamX [Klebsiella]	Cell Division
UZL82620.1	62199276			0			0			0	75956934		37978467	formyltetrahydrofolate deformylase [Klebsiella pneumoniae]	Cell Division
UZX00108.1	24031247	11602328	49800767	3.07015e+07	40330183	74517124	5.74237e+07		50701205	2.53506e+07	74981134	2175624	38578379	integration host factor subunit alpha [Klebsiella pneumoniae]	Cell Division
UZL20669.1	18865381			0		7505696	3752848			0			0	integration host factor subunit beta [Klebsiella pneumoniae]	Cell Division
WIX13715.1	8731068	20197108		10098554		10284468	5142234			0			0	septum site-determining protein MinC [Klebsiella pneumoniae]	Cell Division Inhibitor
UZL14701.1	27719525	9422941		4.71147e+06		13271661	6.63583e+06			0			0	septum site-determining protein MinD [Klebsiella pneumoniae]	Cell Division Inhibitor
WFA72999.1	11283516	37695062		18847531			0			0			0	cytoskeleton protein RodZ [Klebsiella pneumoniae]	Cell Form
UZL42175.1	2604009	11961274		5980637		2763739	1.38187e+06			0			0	rod shape-determining protein MreB [Klebsiella pneumoniae]	Cell Form
WJU63918.1	15329488	82948505		4.14743e+07			0			0			0	(d)CMP kinase [Klebsiella pneumoniae]	Cell Growth
QSC18784.1	16950607	5510919	29840363	17675641	76359814	25891697	5.11258e+07			0		41618823	2.08094e+07	4-aminobutyrate--2-oxoglutarate transaminase [Klebsiella pneumoniae]	Cell Growth
WBY14618.1	9117419	21543454		10771727			0			0			0	aspartate aminotransferase family protein [Klebsiella pneumoniae subsp. pneumoniae]	Cell Growth
UZL84755.1	30452264	8473653	69902197	39187925	24497993	27147207	25822600	3223275	15376573	9299924		14549053	7.27453e+06	aspartate ammonia-lyase [Klebsiella pneumoniae]	Cell Growth
WAD10551.1	37525446	39065		19532.5			0			0			0	fumarate reductase (quinol) flavoprotein subunit [Klebsiella pneumoniae]	Cell Growth
WP_085843672.1	16642714	21415955		1.0708e+07			0			0			0	fumarate reductase (quinol) flavoprotein subunit, partial [Klebsiella pneumoniae]	Cell Growth
UZL63061.1	17031653	16060288		8030144			0			0			0	fumarate reductase iron-sulfur protein [Klebsiella pneumoniae]	Cell Growth
UZI72068.1	15558199	17093048		8546524			0			0			0	glucose-1-phosphatase [Klebsiella pneumoniae]	Cell Growth
UZL43486.1	15990826	11453686		5726843		12409857	6.20493e+06			0			0	iron-sulfur cluster insertion protein ErpA [Klebsiella pneumoniae]	Cell Growth
WP_117047718.1	25213605	26404087		1.3202e+07		39829156	19914578			0			0	MULTISPECIES: succinate dehydrogenase iron-sulfur subunit SdhB [Klebsiella]	Cell Growth
WDN95781.1	80487656	54592456		27296228		42455	21227.5			0			0	phosphoglucosamine mutase [Klebsiella pneumoniae subsp. pneumoniae]	Cell Growth
>sp|B5XSW5.1|GLMM_KLEP3 RecName: Full=Phosphoglucosamine mutase	23208585	18016224		9008112		10272148	5136074			0			0	RecName: Full=Phosphoglucosamine mutase	Cell Growth
WCN49102.1	24725212	8427791	9728298	9.07804e+06	22450014	42137783	3.22939e+07	6623608	20207451	1.34155e+07		82961633	4.14808e+07	succinate dehydrogenase flavoprotein subunit [Klebsiella pneumoniae subsp. pneumoniae]	Cell Growth
UZL67376.1	35150586	15959477	9728298	1.28439e+07	22450014	60866714	41658364	6623608	370244	3496926		82961633	4.14808e+07	succinate dehydrogenase flavoprotein subunit [Klebsiella pneumoniae]	Cell Growth
WIN13108.1	3037318	4136273		2.06814e+06		20126945	1.00635e+07	17174567		8.58728e+06		1006575	503288	RNA polymerase sigma factor RpoD [Klebsiella pneumoniae subsp. pneumoniae]	Cell Growth
WAD06286.1	3166926	44056787		2.20284e+07		20126945	1.00635e+07	17174567		8.58728e+06		1006575	503288	RNA polymerase sigma factor RpoD [Klebsiella pneumoniae]	Cell Growth
WP_285935796.1	16216226	35700144		17850072		19014316	9507158	17174567		8.58728e+06		1006575	503288	RNA polymerase sigma factor RpoD, partial [Klebsiella pneumoniae]	Cell Growth
UZI79164.1	23063657	30250994	41516533	3.58838e+07	10982057	11872737	11427397			0			0	YqjD family protein [Klebsiella pneumoniae]	Cell Growth Inhibitor
WIN11930.1	25188908	37517615		1.87588e+07			0			0			0	STY4851/ECs_5259 family protein [Klebsiella pneumoniae subsp. pneumoniae]	Cell Wall
WP_032432841.1	3317343	62646934	40427374	51537154	74402534	16711653	4.55571e+07			0			0	MULTISPECIES: serine-type D-Ala-D-Ala carboxypeptidase [Klebsiella]	Cell Wall
QPK37167.1	1856073	4759378	40427374	22593376	74402534	787725	3.75951e+07			0			0	serine-type D-Ala-D-Ala carboxypeptidase [Klebsiella pneumoniae]	Cell Wall
WP_004211733.1	10324832	34832584		17416292			0			0			0	MULTISPECIES: UDP-N-acetylmuramate--L-alanine ligase [Klebsiella]	Cell Wall
WP_023328788.1	22717245	82344037		4.1172e+07			0			0			0	MULTISPECIES: UDP-N-acetylmuramoyl-L-alanyl-D-glutamate--2,6-diaminopimelate ligase [Klebsiella]	Cell Wall
WBL89767.1	11122513	46429068		23214534		11239053	5.61953e+06			0			0	undecaprenyldiphospho-muramoylpentapeptide beta-N-acetylglucosaminyltransferase [Klebsiella pneumoniae subsp. pneumoniae]	Cell Wall
UZI59764.1	16979498	25124146		12562073			0			0			0	OmpA family lipoprotein [Klebsiella pneumoniae]	Cell Wall
WP_267731909.1	19461168	34848645	39838367	37343506			0			0			0	UTP--glucose-1-phosphate uridylyltransferase GalF [Klebsiella pneumoniae]	Cell Wall
WBL97922.1	20382385	12505415	12971204	1.27383e+07	39583264	5641303	2.26123e+07	58560834	12658279	3.56096e+07	1569474	10721891	6.14568e+06	UTP--glucose-1-phosphate uridylyltransferase GalU [Klebsiella pneumoniae subsp. pneumoniae]	Cell Wall
WEW43975.1	3132259	17478566	15864146	16671356	39583264	6617541	2.31004e+07	58560834	12658279	3.56096e+07	1569474	10721891	6.14568e+06	UTP--glucose-1-phosphate uridylyltransferase GalU [Klebsiella pneumoniae]	Cell Wall
WBL83863.1	15451985	14783882		7391941		5527201	2.7636e+06		20346985	1.01735e+07		13206032	6603016	D-alanyl-D-alanine carboxypeptidase DacA [Klebsiella pneumoniae subsp. pneumoniae]	Cell Wall
WAU44402.1	19143999	35751863	40427374	3.80896e+07	74402534	787725	3.75951e+07			0			0	D-alanyl-D-alanine carboxypeptidase DacC [Klebsiella pneumoniae]	Cell Wall
CAH1475018.1	21345753	53567915	40427374	4.69976e+07	74402534	11499938	42951236			0			0	D-alanyl-D-alanine carboxypeptidase dacC precursor [Klebsiella pneumoniae]	Cell Wall
UZW96672.1	136212	22542023		1.1271e+07		10432507	5.21625e+06			0			0	L,D-transpeptidase [Klebsiella pneumoniae]	Cell Wall
WP_032423706.1	19620642			0		12107029	6.05351e+06			0			0	MULTISPECIES: penicillin-binding protein activator [Klebsiella]	Cell Wall
WP_231537608.1	37272775	50562762	22195766	36379264	15100025	37727588	2.64138e+07	106386414	11199528	58792971	80038914	15109027	4.7574e+07	MULTISPECIES: porin OmpA [Klebsiella]	Cell Wall
UZI60054.1	16325327			0		43094095	2.1547e+07			0			0	penicillin-binding protein activator LpoB [Klebsiella pneumoniae]	Cell Wall
WAD38070.1	26388104	1913206		956603			0			0			0	phosphomannomutase CpsG [Klebsiella pneumoniae]	Cell Wall
UZL59411.1	41775415	5363479	22341317	13852398	15100025	3866313	9483169	106386414	11199528	58792971	80038914	15303573	4.76712e+07	porin OmpA [Klebsiella pneumoniae]	Cell Wall
WP_274800822.1	10755173			0		14690341	7.34517e+06			0			0	UDP-N-acetylmuramoyl-L-alanine--D-glutamate ligase [Klebsiella pneumoniae]	Cell Wall
UZL21515.1	17284828	21903485		1.09517e+07			0			0			0	UDP-N-acetylmuramoyl-tripeptide--D-alanyl-D-alanine ligase [Klebsiella pneumoniae]	Cell Wall
WGG80114.1	1508005	10185812		5092906		42273386	21136693			0			0	bifunctional UDP-N-acetylglucosamine diphosphorylase/glucosamine-1-phosphate N-acetyltransferase GlmU [Klebsiella pneumoniae subsp. pneumoniae]	Cell Wall
UZL37221.1	21281299	11420996		5710498		42273386	21136693			0			0	bifunctional UDP-N-acetylglucosamine diphosphorylase/glucosamine-1-phosphate N-acetyltransferase GlmU [Klebsiella pneumoniae]	Cell Wall
UZI75302.1	33703058	53236895		2.66184e+07		6252568	3126284			0			0	O9 family phosphomannomutase RfbK2 [Klebsiella pneumoniae]	Cell Wall
WBL88210.1	30812674	7092073	70177203	38634638		37002688	18501344			0			0	peptidoglycan-binding protein LysM [Klebsiella pneumoniae subsp. pneumoniae]	Cell Wall Degradation
VXZ93055.1	31351126	26741428		13370714		6340916	3170458			0			0	Negative regulator of genetic competence ClpC/MecB [Klebsiella pneumoniae]	Competence Inhibitor
WAY94155.1	2020787	33186136		16593068			0			0			0	type I-E CRISPR-associated protein Cas7/Cse4/CasC [Klebsiella pneumoniae]	Defence System
WP_223807730.1	20196265	5495586	7908435	6.70201e+06		14975178	7487589			0		13445396	6722698	polyubiquitin, partial [Klebsiella pneumoniae]	Defence System
WFM04862.1	2458025	112458125	35519714	7.39889e+07	25033118	6240097	1.56366e+07			0	35003513	2684298	1.88439e+07	purine-nucleoside phosphorylase [Klebsiella pneumoniae]	Defence System
WAD08528.1	60279945	3053794		1526897	19732703	15657586	1.76951e+07			0		46429805	2.32149e+07	restriction endonuclease subunit S (plasmid) [Klebsiella pneumoniae]	Defence System
WP_204986691.1	15714151	21905875		1.09529e+07		6078068	3039034			0			0	ubiquitin family protein [Klebsiella pneumoniae]	Defence System
WP_289465582.1	13211082	33049988	7908435	2.04792e+07		88971106	44485553			0		13445396	6722698	ubiquitin-like protein, partial [Klebsiella pneumoniae]	Defence System
WBY12188.1	14389058	313236		156618	20309937	13196533	16753235			0	2878275		1.43914e+06	uridine phosphorylase [Klebsiella pneumoniae subsp. pneumoniae]	Defence System
WGN84707.1	18773683	5364907	84768915	45066911	7471654	24663035	1.60673e+07			0	2878275	1967687	2422981	uridine phosphorylase [Klebsiella pneumoniae]	Defence System
UZL08287.1	18669305	28675261		1.43376e+07	11860741	52479355	32170048			0		3864969	1.93248e+06	carbon storage regulator CsrA [Klebsiella pneumoniae]	Defence System
WJU65263.1	19082178	8612801	12133972	1.03734e+07	7542434	8398873	7.97065e+06	8635258	13687826	11161542	67345566	19769664	43557615	nucleoid-associated protein HU-alpha [Klebsiella pneumoniae]	DNA Protection
WJU58975.1	19210574	662702	30651658	15657180	26720823	39980737	33350780	63548035		3.1774e+07	33361176	21757017	2.75591e+07	nucleoid-associated protein HU-beta [Klebsiella pneumoniae]	DNA Protection
WJT19347.1	32639832	5031251		2.51563e+06		21517798	10758899			0			0	type I DNA topoisomerase [Klebsiella pneumoniae subsp. pneumoniae]	DNA Protection
UZJ22126.1	31400125	48229883		2.41149e+07		21517798	10758899			0			0	type I DNA topoisomerase [Klebsiella pneumoniae]	DNA Protection
WP_285286081.1	7684411	19486972		9743486			0			0			0	N-6 DNA methylase, partial [Klebsiella pneumoniae]	DNA Protection
VXZ88890.1	58175545			0		2969319	1.48466e+06			0			0	DNA repair protein RadA [Klebsiella pneumoniae]	DNA Repair
UZL63162.1	27807037	14820268		7410134			0			0			0	excinuclease ABC subunit UvrA [Klebsiella pneumoniae]	DNA Repair
UZI79632.1	26482498	47874688	2687016	25280852		3023121	1.51156e+06	1884307	13444934	7.66462e+06			0	recombinase RecA [Klebsiella pneumoniae]	DNA Repair
WBL86651.1	24122029	4914669	47199768	2.60572e+07	24167038	3125711	1.36464e+07	40321277	18785916	2.95536e+07		13687589	6.84379e+06	DNA topoisomerase (ATP-hydrolyzing) subunit A [Klebsiella pneumoniae subsp. pneumoniae]	DNA Replication
WJV10710.1	25114438	51113403	47199768	4.91566e+07	24167038	33474834	28820936	40321277	18785916	2.95536e+07		13687589	6.84379e+06	DNA topoisomerase (ATP-hydrolyzing) subunit A [Klebsiella pneumoniae]	DNA Replication
WP_277135776.1	1878007	2686746	19514087	1.11004e+07		16717817	8.35891e+06	6414451		3.20723e+06			0	DNA topoisomerase (ATP-hydrolyzing) subunit A, partial [Klebsiella pneumoniae]	DNA Replication
UZL22277.1	31517764	3897337		1.94867e+06		10525945	5.26297e+06			0			0	DNA topoisomerase (ATP-hydrolyzing) subunit B [Klebsiella pneumoniae]	DNA Replication
CAH1469257.1	16775601	2073545		1.03677e+06		83108923	4.15545e+07			0			0	DNA topoisomerase 1 [Klebsiella pneumoniae]	DNA Replication
WJT71555.1	172453	24507071		1.22535e+07		12803064	6401532			0			0	DNA topoisomerase IV subunit A [Klebsiella pneumoniae]	DNA Replication
WP_274609209.1	2070682	54632294		27316147			0			0			0	helicase-related protein, partial [Klebsiella pneumoniae]	DNA Replication
WP_032432809.1	2720264	101270445	13680048	5.74752e+07		28297317	1.41487e+07			0			0	MULTISPECIES: replication initiation negative regulator SeqA [Klebsiella]	DNA Replication
WFM00880.1	2000668	22058481	13680048	1.78693e+07		10742454	5371227			0			0	replication initiation negative regulator SeqA [Klebsiella pneumoniae]	DNA Replication
UZI66794.1	16593484	17352716		8676358			0			0			0	NAD-dependent DNA ligase LigA [Klebsiella pneumoniae]	DNA replication and Repair
CAH1467853.1	32925797	73911265	47199768	6.05555e+07	24167038	4153843	1.41604e+07	40321277	18785916	2.95536e+07		13687589	6.84379e+06	DNA gyrase subunit A [Klebsiella pneumoniae]	DNA Synthesis
WGU86775.1	20388226	401086		200543		37960822	18980411			0			0	DNA polymerase I [Klebsiella pneumoniae]	DNA Synthesis
WP_234252099.1	24862541	70598643	23086935	46842789		26773174	13386587		2157323	1.07866e+06			0	class 1a ribonucleoside-diphosphate reductase subunit alpha [Klebsiella pneumoniae]	DNA Synthesis
UZI86609.1	10925271	9875104		4937552			0			0			0	anaerobic ribonucleoside-triphosphate reductase [Klebsiella pneumoniae]	DNA Synthesis
WP_265926626.1	23273251	12481512		6240756			0			0			0	thiamine pyrophosphate-binding protein, partial [Klebsiella pneumoniae]	Energetic Metabolism
WP_023301296.1	31972147	15580996		7790498		5690909	2.84545e+06			0			0	thiamine pyrophosphate-dependent enzyme, partial [Klebsiella pneumoniae]	Energetic Metabolism
WIN10910.1	22069612	17954059		8.97703e+06		23142168	11571084			0			0	ubiquinone-dependent pyruvate dehydrogenase [Klebsiella pneumoniae subsp. pneumoniae]	Energetic Metabolism
UZL59337.1	28528415	20366437		1.01832e+07		23142168	11571084			0			0	ubiquinone-dependent pyruvate dehydrogenase [Klebsiella pneumoniae]	Energetic Metabolism
UZL49214.1	3785154	83158445	5352733	44255589	5139969	44852598	2.49963e+07	89249255	24815244	5.70322e+07	36774072	48323164	42548618	ADP-forming succinate--CoA ligase subunit beta [Klebsiella pneumoniae]	Energetic Metabolism
WP_265920214.1	15069478	34398237		1.71991e+07	12783587	18010847	15397217			0			0	fumarate hydratase, partial [Klebsiella pneumoniae]	Energetic Metabolism
WBY11585.1	25517586	1558038	13732953	7.6455e+06	1235543	10911188	6.07337e+06	15162266	6774739	1.09685e+07		12568351	6.28418e+06	bifunctional aconitate hydratase 2/2-methylisocitrate dehydratase [Klebsiella pneumoniae subsp. pneumoniae]	Energetic Metabolism
WJH63651.1	2924743	20336506	17505769	1.89211e+07	1235543	12761232	6.99839e+06	16396443	10934614	1.36655e+07		1801328	900664	bifunctional aconitate hydratase 2/2-methylisocitrate dehydratase [Klebsiella pneumoniae]	Energetic Metabolism
QPK32846.1	6559303			0		4096822	2048411			0			0	D-hexose-6-phosphate mutarotase [Klebsiella pneumoniae]	Energetic Metabolism
UZJ16015.1	102395226			0		19007591	9.5038e+06			0			0	galactose-1-epimerase [Klebsiella pneumoniae]	Energetic Metabolism
UZI88234.1	16799298	17743678		8871839			0			0			0	exopolyphosphatase [Klebsiella pneumoniae]	Energetic Metabolism
WP_265921802.1	18729953	1925579	37092133	19508856			0	25082922	2862732	13972827			0	GTP-binding protein, partial [Klebsiella pneumoniae]	Energetic Metabolism
>sp|A6T6I3.1|GPMA_KLEP7 RecName: Full=2,3-bisphosphoglycerate-dependent phosphoglycerate mutase; Short=BPG-dependent PGAM; Short=PGAM; Short=Phosphoglyceromutase; Short=dPGM	113762985	12849602		6424801		222094	111047			0			0	RecName: Full=2,3-bisphosphoglycerate-dependent phosphoglycerate mutase; Short=BPG-dependent PGAM; Short=PGAM; Short=Phosphoglyceromutase; Short=dPGM	Energetic Metabolism
BDX10366.1	17330759	25886504	80593877	5.32402e+07	34329917	14546572	2.44382e+07			0		34795682	17397841	fructose-bisphosphate aldolase [Klebsiella pneumoniae]	Energetic Metabolism
WJD45819.1	29066376	43162844	70639185	5.6901e+07	2764117	1923851	2343984	16741685	1602818	9.17225e+06	12087739	23238992	1.76634e+07	phosphopyruvate hydratase [Klebsiella pneumoniae RYC492]	Energetic Metabolism
WIN13430.1	26619324	54413457	6843835	30628646	2764117	26370004	1.45671e+07	16741685	1602818	9.17225e+06	12087739	23238992	1.76634e+07	phosphopyruvate hydratase [Klebsiella pneumoniae subsp. pneumoniae]	Energetic Metabolism
UZL69680.1	37622586	65149914	70639185	6.78945e+07	2764117	28802322	1.57832e+07	16741685	1602818	9.17225e+06	12087739	23238992	1.76634e+07	phosphopyruvate hydratase [Klebsiella pneumoniae]	Energetic Metabolism
WCN47437.1	13169498	524256		262128		20606636	10303318			0			0	pyruvate kinase [Klebsiella pneumoniae subsp. pneumoniae]	Energetic Metabolism
UZI66430.1	34968442	13292834		6646417		5001802	2500901			0			0	pyruvate kinase [Klebsiella pneumoniae]	Energetic Metabolism
WJD46787.1	36000742	20271156	36962607	2.86169e+07	3467312	15172029	9.31967e+06	18279553	17090413	17684983	22726129	20131437	21428783	pyruvate kinase PykF [Klebsiella pneumoniae RYC492]	Energetic Metabolism
WHJ08106.1	21054205	130454795	33786008	8.21204e+07	2507502	9838208	6172855	14076486	17090413	1.55834e+07	22726129	17737914	2.0232e+07	pyruvate kinase PykF [Klebsiella pneumoniae subsp. pneumoniae]	Energetic Metabolism
WP_264973512.1	29333926	16750195	36962607	26856401	3467312	13415625	8.44147e+06	18279553	17090413	17684983	22726129	20131437	21428783	pyruvate kinase PykF, partial [Klebsiella pneumoniae]	Energetic Metabolism
WAD14210.1	22388278	6879536		3439768		92732043	4.6366e+07			0			0	type I glyceraldehyde-3-phosphate dehydrogenase [Klebsiella pneumoniae]	Energetic Metabolism
WDE18670.1	15229898	26076953		1.30385e+07	47857272	9059186	28458229	18040149		9.02007e+06			0	phosphoglucose isomerase, partial [Klebsiella pneumoniae]	Energetic Metabolism
WP_004210368.1	34847287	17609412	23127148	20368280		14970525	7.48526e+06			0			0	MULTISPECIES: phosphoenolpyruvate carboxykinase (ATP) [Klebsiella]	Energetic Metabolism
WBM03553.1	15433447	8441708	14223475	1.13326e+07	11279133	36597292	2.39382e+07	33674228	27149152	30411690	23988584	3526259	1.37574e+07	phosphoenolpyruvate carboxykinase (ATP) [Klebsiella pneumoniae subsp. pneumoniae]	Energetic Metabolism
WEU04582.1	10396519	21833567		1.09168e+07		4954157	2.47708e+06			0			0	phosphoenolpyruvate synthase [Klebsiella pneumoniae]	Energetic Metabolism
UZL57685.1	3198478	9116314	32083435	2.05999e+07		38206504	19103252			0			0	triose-phosphate isomerase [Klebsiella pneumoniae]	Energetic Metabolism
WJT21310.1	3200266	20704865	2182892	1.14439e+07	19305066	25375969	2.23405e+07			0			0	6-phospho-alpha-glucosidase [Klebsiella pneumoniae subsp. pneumoniae]	Energetic Metabolism
UZI84769.1	11628813	24487497		1.22437e+07		6640701	3.32035e+06			0			0	6-phospho-alpha-glucosidase [Klebsiella pneumoniae]	Energetic Metabolism
UZI78127.1	30121832	1035706	25291455	1.31636e+07	235449	10028699	5132074	19920991	10385247	15153119	26519525	1840742	1.41801e+07	alpha,alpha-phosphotrehalase [Klebsiella pneumoniae]	Energetic Metabolism
WP_271289715.1	20992354	6240167	25291455	15765811	235449	5991923	3113686	18553245	10385247	14469246	26519525	1840742	1.41801e+07	alpha,alpha-phosphotrehalase, partial [Klebsiella pneumoniae]	Energetic Metabolism
WJT18409.1	28995865	55731636	36646512	46189074	16409549	36338506	2.6374e+07			0			0	alpha,alpha-trehalase [Klebsiella pneumoniae subsp. pneumoniae]	Energetic Metabolism
QKT76948.1	15863232	2586418		1293209		30337534	15168767			0			0	alpha-D-glucose phosphate-specific phosphoglucomutase [Klebsiella pneumoniae]	Energetic Metabolism
UDV56784.1	10815183	50786943	5653721	28220332	16880779		8.44039e+06			0			0	citrate (Si)-synthase [Klebsiella pneumoniae]	Energetic Metabolism
UZI81118.1	3189536	12756294	5653721	9.20501e+06	16880779	46491167	31685973			0			0	citrate synthase [Klebsiella pneumoniae]	Energetic Metabolism
UZW69923.1	2601596	9668951	19723836	1.46964e+07		3296852	1648426			0			0	class 1 fructose-bisphosphatase [Klebsiella pneumoniae]	Energetic Metabolism
UZL60183.1	69773796	46601956		23300978			0			0			0	D-allulose 6-phosphate 3-epimerase [Klebsiella pneumoniae]	Energetic Metabolism
WHJ08577.1	16457426	13772381	18346318	1.60593e+07	7426932	10935221	9.18108e+06	10715752		5357876			0	formate C-acetyltransferase [Klebsiella pneumoniae subsp. pneumoniae]	Energetic Metabolism
UZL65339.1	16699161	19083989		9.54199e+06			0			0			0	galactokinase [Klebsiella pneumoniae]	Energetic Metabolism
UZJ16016.1	13504591			0		33205917	1.6603e+07			0			0	galactose-1-phosphate uridylyltransferase [Klebsiella pneumoniae]	Energetic Metabolism
WP_266098317.1	19699918	15395576	17616441	1.6506e+07		9148559	4.57428e+06	11357556		5678778			0	galactosyltransferase-related protein, partial [Klebsiella pneumoniae]	Energetic Metabolism
WDN99681.1	15077133	3695881	16324821	10010351		8186429	4.09321e+06			0			0	Gfo/Idh/MocA family oxidoreductase [Klebsiella pneumoniae subsp. pneumoniae]	Energetic Metabolism
UZJ09460.1	23471397	8646461	16324821	12485641		8186429	4.09321e+06			0			0	Gfo/Idh/MocA family oxidoreductase [Klebsiella pneumoniae]	Energetic Metabolism
UZL23578.1	24759695	23659775		1.18299e+07		76253253	3.81266e+07			0			0	glucokinase [Klebsiella pneumoniae]	Energetic Metabolism
WJD44628.1	27460352	12843185	13756951	13300068	17505514	837643	9.17158e+06	18040149		9.02007e+06		39912543	1.99563e+07	glucose-6-phosphate isomerase [Klebsiella pneumoniae RYC492]	Energetic Metabolism
WBL90294.1	31252554	10606347	2067059	6336703	18437725	8915132	1.36764e+07	58656067		2.9328e+07		39912543	1.99563e+07	glucose-6-phosphate isomerase [Klebsiella pneumoniae subsp. pneumoniae]	Energetic Metabolism
UZL53609.1	4050877	16875855	23524639	20200247	20121559	12989537	16555548	58656067		2.9328e+07		39912543	1.99563e+07	glucose-6-phosphate isomerase [Klebsiella pneumoniae]	Energetic Metabolism
WIV07722.1	14559967		29130313	1.45652e+07			0			0			0	glucuronate isomerase [Klebsiella pneumoniae subsp. pneumoniae]	Energetic Metabolism
UZI96257.1	20702905	27591675	30096872	2.88443e+07		2120123	1.06006e+06			0			0	glycogen phosphorylase (plasmid) [Klebsiella pneumoniae]	Energetic Metabolism
UZL36899.1	27145145	30167383	30096872	3.01321e+07		2120123	1.06006e+06			0			0	glycogen phosphorylase [Klebsiella pneumoniae]	Energetic Metabolism
WAD11276.1	23113742	1218283		609142		5887673	2.94384e+06			0			0	maltodextrin phosphorylase [Klebsiella pneumoniae]	Energetic Metabolism
WP_039819486.1	27461407	35904949	36646512	3.62757e+07	16409549	21356377	18882963			0			0	MULTISPECIES: alpha,alpha-trehalase [Klebsiella]	Energetic Metabolism
WP_284123132.1	17314325			0		4516554	2258277			0			0	MULTISPECIES: Gfo/Idh/MocA family oxidoreductase [Klebsiella]	Energetic Metabolism
WP_094963413.1	20357025	38145742		19072871		7873303	3.93665e+06			0			0	MULTISPECIES: phosphoglucomutase (alpha-D-glucose-1,6-bisphosphate-dependent) [Klebsiella/Raoultella group]	Energetic Metabolism
WBL94562.1	95313156	10955522		5477761		30337534	15168767			0			0	phosphoglucomutase (alpha-D-glucose-1,6-bisphosphate-dependent) [Klebsiella pneumoniae subsp. pneumoniae]	Energetic Metabolism
WBL84411.1	39921762	32462214	27420978	29941596	38323135	23228606	3.07759e+07	31203943	47069376	3.91367e+07			0	pyruvate dehydrogenase (acetyl-transferring), homodimeric type [Klebsiella pneumoniae subsp. pneumoniae]	Energetic Metabolism
UZW97355.1	45391516	36611362	27420978	32016170	38323135	23228606	3.07759e+07	31203943	47069376	3.91367e+07			0	pyruvate dehydrogenase (acetyl-transferring), homodimeric type [Klebsiella pneumoniae]	Energetic Metabolism
WGG79359.1	25545097	23532953	22411592	2.29723e+07	24136353	20837266	2.24868e+07	40581597	5613993	23097795	22855504	10530492	16692998	pyruvate dehydrogenase complex dihydrolipoyllysine-residue acetyltransferase [Klebsiella pneumoniae subsp. pneumoniae]	Energetic Metabolism
UZJ20991.1	34617813	2778839	22411592	1.25952e+07	24136353	24228297	24182325	40581597	5613993	23097795	22855504	10530492	16692998	pyruvate dehydrogenase complex dihydrolipoyllysine-residue acetyltransferase [Klebsiella pneumoniae]	Energetic Metabolism
WP_285283807.1	22650775	11709262	11416685	1.1563e+07		10717299	5.35865e+06	32596564	20050483	2.63235e+07		2449364	1224682	pyruvate dehydrogenase complex dihydrolipoyllysine-residue acetyltransferase, partial [Klebsiella pneumoniae]	Energetic Metabolism
UZI63983.1	19711397	17594376		8797188		2585724	1292862			0			0	sugar phosphate isomerase/epimerase [Klebsiella pneumoniae]	Energetic Metabolism
WP_266094648.1	19082707	64882285	25291455	45086870	21458003	6032808	1.37454e+07	18553245	10385247	14469246	26519525	1840742	1.41801e+07	alpha-amylase family glycosyl hydrolase, partial [Klebsiella pneumoniae]	Energetic Metabolism
WAD07244.1	25198344	23338715		1.16694e+07			0			0			0	D-lactate dehydrogenase [Klebsiella pneumoniae]	Energetic Metabolism
WJD43480.1	1429531	3308768		1654384		23446753	1.17234e+07	19301633		9.65082e+06		10662944	5331472	UDP-glucose 4-epimerase GalE [Klebsiella pneumoniae RYC492]	Energetic Metabolism
WBN68185.1	11295623	28328562		14164281	12783587	18010847	15397217			0			0	class I fumarate hydratase [Klebsiella pneumoniae]	Energetic Metabolism
WJD42701.1	29382144	79878467	8504727	44191597	12783587	553863	6668725	31899088	15129651	2.35144e+07		34514542	17257271	class I fumarate hydratase FumA [Klebsiella pneumoniae RYC492]	Energetic Metabolism
WEE29668.1	1709435	6112917	8504727	7308822	12783587	4487785	8635686	31899088	15129651	2.35144e+07		34514542	17257271	class I fumarate hydratase FumA [Klebsiella pneumoniae subsp. pneumoniae]	Energetic Metabolism
UZI62460.1	10611485			0		27596887	1.37984e+07			0			0	class II fumarate hydratase [Klebsiella pneumoniae]	Energetic Metabolism
WP_151368547.1	2767685	12223328	10255001	1.12392e+07		68707173	3.43536e+07			0			0	dihydrolipoyllysine-residue succinyltransferase, partial [Klebsiella pneumoniae]	Energetic Metabolism
WBM90590.1	2865458	24652709	5316498	1.49846e+07	2573544	13048621	7.81108e+06	19793527		9.89676e+06		25900635	1.29503e+07	NADP-dependent isocitrate dehydrogenase [Klebsiella pneumoniae]	Energetic Metabolism
WGG78696.1	21590628	18373465	1732499	10052982	21553206	9490845	1.5522e+07	9558119	15720746	1.26394e+07		12710459	6.35523e+06	succinate--CoA ligase subunit alpha [Klebsiella pneumoniae subsp. pneumoniae]	Energetic Metabolism
UZI95657.1	3369045	31360562	30001914	30681238	21553206	15861726	18707466	15848185	58353784	3.7101e+07		12710459	6.35523e+06	succinate--CoA ligase subunit alpha [Klebsiella pneumoniae]	Energetic Metabolism
WFA59928.1	11347399	14039418		7019709			0			0			0	2-octaprenyl-3-methyl-6-methoxy-1,4-benzoquinol hydroxylase [Klebsiella pneumoniae]	Energetic Metabolism
WAD04515.1	20618214	46768975	53003284	4.98861e+07		25841487	1.29207e+07	19932565	19976114	1.99543e+07			0	adenylate kinase [Klebsiella pneumoniae]	Energetic Metabolism
WAD13561.1	30540756	19754656	15886924	17820790	23228409	12300318	1.77644e+07			0		6753037	3.37652e+06	FMN-dependent L-lactate dehydrogenase LldD [Klebsiella pneumoniae]	Energetic Metabolism
WP_023158461.1	21803094	17002443	15886924	1.64447e+07	23228409	10617913	16923161			0		6753037	3.37652e+06	MULTISPECIES: FMN-dependent L-lactate dehydrogenase LldD [Klebsiella]	Energetic Metabolism
UZL73277.1	41251892	65262586	56429497	6.0846e+07	6623402	5108406	5865904	30044094	1769412	15906753	10582346	8951563	9.76695e+06	glycerol kinase GlpK [Klebsiella pneumoniae]	Energetic Metabolism
UZJ19282.1	20746356	91782007		4.5891e+07			0			0			0	glucarate dehydratase [Klebsiella pneumoniae]	Energetic Metabolism
UZI87612.1	17103906	11548203		5.7741e+06			0			0			0	2-dehydro-3-deoxyglucarate aldolase [Klebsiella pneumoniae]	Energetic Metabolism
WAD06185.1	22871922	19318303		9.65915e+06		99714453	4.98572e+07			0			0	2-hydroxy-3-oxopropionate reductase [Klebsiella pneumoniae]	Energetic Metabolism
UZW98278.1	15771652	13132582		6566291			0			0			0	mannitol-1-phosphate 5-dehydrogenase [Klebsiella pneumoniae]	Energetic Metabolism
WP_032421617.1	3243533	8851284		4425642		48558438	24279219			0			0	MULTISPECIES: NADP-dependent oxaloacetate-decarboxylating malate dehydrogenase [Klebsiella]	Energetic Metabolism
UZL32403.1	11348751	2043404		1021702			0			0			0	formate dehydrogenase cytochrome b556 subunit [Klebsiella pneumoniae]	Energetic Metabolism
CAH1468219.1	7375966	34857184		17428592			0			0			0	NAD(P) transhydrogenase subunit beta [Klebsiella pneumoniae]	Energetic Metabolism
UZJ07506.1	23412369	34556418		17278209			0			0			0	acetate kinase [Klebsiella pneumoniae]	Energetic Metabolism
UZL66321.1	36549686	6340865		3.17043e+06		30390933	1.51955e+07			0			0	acetate--CoA ligase [Klebsiella pneumoniae]	Energetic Metabolism
UZL24592.1	22272157	1425556		712778			0			0			0	glucose-1-phosphate adenylyltransferase (plasmid) [Klebsiella pneumoniae]	Energetic Metabolism
WGG80432.1	18225467	63720244	9861608	36790926	40267767	2116466	2.11921e+07			0			0	glucose-1-phosphate adenylyltransferase [Klebsiella pneumoniae subsp. pneumoniae]	Energetic Metabolism
UZL36901.1	28385416	6723836	9861608	8292722	40267767	2116466	2.11921e+07			0			0	glucose-1-phosphate adenylyltransferase [Klebsiella pneumoniae]	Energetic Metabolism
WFM41234.1	1016716	28759253		1.43796e+07			0			0			0	1,4-alpha-glucan branching enzyme (plasmid) [Klebsiella pneumoniae]	Energetic Metabolism
WAU45841.1	19627075	66339465		3.31697e+07			0			0			0	Protein HemX [Klebsiella pneumoniae]	Energetic Metabolism
WBY12213.1	17137848	34286264		17143132			0			0			0	protoheme IX biogenesis protein HemY [Klebsiella pneumoniae subsp. pneumoniae]	Energetic Metabolism
WAD04184.1	24068309	12584092		6292046		11526549	5.76327e+06			0			0	molybdenum cofactor biosynthesis protein B [Klebsiella pneumoniae]	Energetic Metabolism
WGI02426.1	24362244	11719751		5.85988e+06		5836939	2.91847e+06			0			0	molybdopterin adenylyltransferase [Klebsiella pneumoniae]	Energetic Metabolism
WP_267675158.1	8666664	22583414		11291707			0			0			0	molybdopterin-binding protein, partial [Klebsiella pneumoniae]	Energetic Metabolism
WBL91546.1	10099945			0		50376245	2.51881e+07			0			0	sorbitol-6-phosphate dehydrogenase [Klebsiella pneumoniae subsp. pneumoniae]	Energetic Metabolism
UZW69526.1	23440102	1296533		648266		41166315	2.05832e+07			0			0	glutamate-1-semialdehyde 2,1-aminomutase [Klebsiella pneumoniae]	Energetic Metabolism
WP_004177366.1	11343847	75180176		37590088		30702283	1.53511e+07			0			0	MULTISPECIES: glutamate-1-semialdehyde 2,1-aminomutase [Klebsiella]	Energetic Metabolism
WP_136517077.1	14913068	31041388		15520694		36798486	18399243			0			0	glyceraldehyde 3-phosphate dehydrogenase NAD-binding domain-containing protein, partial [Klebsiella pneumoniae]	Energetic Metabolism
WGC75814.1	23030838	10188008	35836195	2.30121e+07	30226242	55285656	42755949	13789743	9262083	11525913	6116907	8764933	7440920	glyceraldehyde 3-phosphate dehydrogenase, partial [Klebsiella pneumoniae]	Energetic Metabolism
UZL67883.1	41750537	1767636	47324973	2.45463e+07	34892316	9399088	22145702	1534863	11715471	6625167	7039126	10014689	8.52691e+06	glyceraldehyde-3-phosphate dehydrogenase [Klebsiella pneumoniae]	Energetic Metabolism
WAA68193.1	2655423	10359579	35836195	23097887	30323611	5486543	17905077	13789743	9262083	11525913	6116907	8764933	7440920	glyceraldehyde-3-phosphate dehydrogenase, partial [Klebsiella pneumoniae]	Energetic Metabolism
UZL83233.1	16086096			0		93104626	46552313			0			0	Fe-S cluster assembly scaffold IscU [Klebsiella pneumoniae]	Energetic Metabolism
WFM24698.1	11290316			0		25593909	1.2797e+07			0			0	porphobilinogen synthase [Klebsiella pneumoniae]	Energetic Metabolism
WP_221396105.1	14583064	3215879		1.60794e+06		15727552	7863776		6090388	3045194			0	NAD(P)-dependent alcohol dehydrogenase [Klebsiella pneumoniae]	Ethanol Pathway
WJT17255.1	26450012			0	6222214	33770445	1.99963e+07	9644086	5516983	7.58053e+06			0	alcohol dehydrogenase [Klebsiella pneumoniae subsp. pneumoniae]	Ethanol Pathway
WDN97581.1	27631985	45963625	5065389	25514507	2867017	17850676	1.03588e+07	20522886	18672319	1.95976e+07	12739485	2235191	7487338	alcohol dehydrogenase AdhP [Klebsiella pneumoniae subsp. pneumoniae]	Ethanol Pathway
WP_020803698.1	32590753			0	6222214	4163575	5.19289e+06	9644086	5516983	7.58053e+06			0	MULTISPECIES: alcohol dehydrogenase [Klebsiella]	Ethanol Pathway
BDX12899.1	19896674	185266	10994907	5.59009e+06	24136353	16346234	2.02413e+07	3732194	4747258	4239726	22855504	10530492	16692998	acetyltransferase component of pyruvate dehydrogenase complex [Klebsiella pneumoniae]	Fatty acid Metabolism
WBM03116.1	100449844	20445942		10222971		1367253	683626			0		59685114	29842557	glycerophosphodiester phosphodiesterase [Klebsiella pneumoniae subsp. pneumoniae]	Fatty acid Metabolism
UZL64802.1	28560028	62863223		3.14316e+07		39493755	1.97469e+07			0		10074354	5037177	glycerophosphodiester phosphodiesterase [Klebsiella pneumoniae]	Fatty acid Metabolism
WP_266098140.1	1106457	2222822		1111411		207092	103546			0		4105843	2.05292e+06	glycerophosphodiester phosphodiesterase family protein, partial [Klebsiella pneumoniae]	Fatty acid Metabolism
WEW48131.1	30963574	30413037	34880227	32646632	262309	17994441	9128375			0			0	malate dehydrogenase [Klebsiella pneumoniae]	Fatty acid Metabolism
UXE43012.1	32389676	25438076	34880227	3.01592e+07	262309	11910623	6086466			0			0	malate dehydrogenase, partial [Klebsiella pneumoniae]	Fatty acid Metabolism
WGG75859.1	24456235	13419987	26567068	1.99935e+07	34265413	10109139	22187276	7677359		3.83868e+06			0	beta-ketoacyl-ACP synthase I [Klebsiella pneumoniae subsp. pneumoniae]	Fatty acid Synthesis
UZJ18891.1	27888416	16834275	26567068	2.17007e+07	34265413	11878534	2.3072e+07	7677359		3.83868e+06			0	beta-ketoacyl-ACP synthase I [Klebsiella pneumoniae]	Fatty acid Synthesis
UZL15832.1	23496426	65011436	1657826	33334631		35783875	1.78919e+07	28786523	41467883	35127203		25230594	12615297	beta-ketoacyl-ACP synthase II [Klebsiella pneumoniae]	Fatty acid Synthesis
WGG79289.1	7296534	2721379		1.36069e+06		2646822	1323411		34166644	17083322			0	3-hydroxyacyl-ACP dehydratase FabZ [Klebsiella pneumoniae subsp. pneumoniae]	Fatty acid Synthesis
WBL83474.1	18510306	3106936	45297003	2.4202e+07		2710377	1.35519e+06	5177783		2.58889e+06		35878488	17939244	3-oxoacyl-ACP reductase FabG [Klebsiella pneumoniae subsp. pneumoniae]	Fatty acid Synthesis
WIV05388.1	8335603	6690524	30642664	18666594	17041418	3302861	1.01721e+07	49152554	40372131	4.47623e+07	33793857	8459241	21126549	acyl carrier protein [Klebsiella pneumoniae subsp. pneumoniae]	Fatty acid Synthesis
UZI89811.1	20157782	75949586	30642664	53296125	1719324	36712336	19215830	49152554	40372131	4.47623e+07	33793857	8459241	21126549	acyl carrier protein [Klebsiella pneumoniae]	Fatty acid Synthesis
CAH1460850.1	15696991	8623475	15566075	12094775		4624832	2312416	42317172		21158586	77528455	11883114	4.47058e+07	Biotin carboxyl carrier protein of acetyl-CoA carboxylase [Klebsiella pneumoniae]	Fatty acid Synthesis
CAH1463644.1	14200963	18539298		9269649		56319165	2.81596e+07			0			0	Biotin carboxylase [Klebsiella pneumoniae]	Fatty acid Synthesis
WHJ04052.1	21107965	10091396	10327378	10209387		57761304	28880652	18336812	45356158	31846485		16878601	8.4393e+06	enoyl-ACP reductase FabI [Klebsiella pneumoniae subsp. pneumoniae]	Fatty acid Synthesis
WBM03525.1	801669	3569426		1784713			0			0			0	fatty acid metabolism transcriptional regulator FadR [Klebsiella pneumoniae subsp. pneumoniae]	Fatty acid Synthesis
UZL26213.1	17037402	11886646		5943323		1931318	965659			0			0	ketoacyl-ACP synthase III [Klebsiella pneumoniae]	Fatty acid Synthesis
WP_201759423.1	16293495	59638975	1657826	3.06484e+07		33695144	16847572	28786523	41467883	35127203		25230594	12615297	MULTISPECIES: beta-ketoacyl-ACP synthase II, partial [Klebsiella]	Fatty acid Synthesis
WJT17258.1	11306425	42471085		2.12355e+07			0			0			0	tol-pal system-associated acyl-CoA thioesterase [Klebsiella pneumoniae subsp. pneumoniae]	Fatty acid Synthesis
WAU45189.1	30958682	2718541	22411592	1.25651e+07	24136353	2308166	1.32223e+07	40581597	5613993	23097795	22855504	10530492	16692998	Dihydrolipoyllysine-residue acetyltransferase component of pyruvate dehydrogenase complex [Klebsiella pneumoniae]	Fatty acid Synthesis
UZI72562.1	20988861	1097034	15566075	8.33155e+06		4847718	2423859	42317172		21158586	77528455	11883114	4.47058e+07	acetyl-CoA carboxylase biotin carboxyl carrier protein [Klebsiella pneumoniae]	Fatty acid Synthesis
WBL90974.1	28977026	717937		358968		17697343	8.84867e+06		22618234	11309117			0	acetyl-CoA carboxylase biotin carboxylase subunit [Klebsiella pneumoniae subsp. pneumoniae]	Fatty acid Synthesis
UZL28383.1	3358508	825041		412520		17697343	8.84867e+06		22618234	11309117			0	acetyl-CoA carboxylase biotin carboxylase subunit [Klebsiella pneumoniae]	Fatty acid Synthesis
UZL09826.1	273355	29021816		14510908		80616675	4.03083e+07			0			0	acetyl-CoA carboxylase carboxyl transferase subunit alpha [Klebsiella pneumoniae]	Fatty acid Synthesis
UZL18952.1	18408281	15984017		7.99201e+06			0			0			0	acetyl-CoA carboxylase, carboxyltransferase subunit beta [Klebsiella pneumoniae]	Fatty acid Synthesis
UZI97896.1	22399649	62939126	13078429	3.80088e+07		3143116	1571558		31926358	15963179	77396576	20970579	4.91836e+07	bifunctional 3-hydroxydecanoyl-ACP dehydratase/trans-2-decenoyl-ACP isomerase [Klebsiella pneumoniae]	Fatty acid Synthesis
UZL42466.1	2790573	39696628	22583388	31140008		18368049	9.18402e+06			0			0	ADP-glyceromanno-heptose 6-epimerase [Klebsiella pneumoniae]	Fatty acid Synthesis
UZW98775.1	1569203			0		1434302	717151			0			0	1-acylglycerol-3-phosphate O-acyltransferase [Klebsiella pneumoniae]	Fatty acid Synthesis
WAD10547.1	19610217	4012249		2.00612e+06		23344975	1.16725e+07			0			0	archaetidylserine decarboxylase [Klebsiella pneumoniae]	Fatty acid Synthesis
QKT78983.1	34408777	61453003		3.07265e+07		21364922	10682461			0			0	cloacin (plasmid) [Klebsiella pneumoniae]	Inmunity Protein
WBL93549.1	21211816	11543066	60853086	36198076	8875568	10237389	9.55648e+06	21921038		10960519	1834697	668415	1251556	cloacin immunity family protein (plasmid) [Klebsiella pneumoniae subsp. pneumoniae]	Inmunity Protein
UZI81366.1	20143712	24038435		1.20192e+07			0			0			0	SPFH/Band 7/PHB domain protein [Klebsiella pneumoniae]	Inner Membrane
CAH1476041.1	16839322	215293	7097809	3656551	55970044	24624736	40297390		97454376	48727188	33917227	50757025	42337126	Enterobactin outer-membrane receptor [Klebsiella pneumoniae]	Iron Metabolism
UZJ14405.1	12704591	16586929		8.29346e+06		14039863	7.01993e+06			0			0	glutaredoxin 3 [Klebsiella pneumoniae]	Iron Metabolism
UZI76074.1	19424384	10479719		5.23986e+06			0			0			0	iron-containing redox enzyme family protein [Klebsiella pneumoniae]	Iron Metabolism
UZJ08528.1	24422519	6990251	10902153	8946202	33151572	2849406	18000489			0			0	bacterioferritin [Klebsiella pneumoniae]	Iron Metabolism
UZJ07114.1	23879437	7929069	51786304	2.98577e+07		50446396	25223198			0			0	non-heme ferritin [Klebsiella pneumoniae]	Iron Metabolism
WFL88400.1	20843146	23367065		1.16835e+07			0			0			0	ferrichrome porin FhuA [Klebsiella pneumoniae]	Iron Metabolism
WP_274905174.1	18890181	23367065		1.16835e+07		23240988	11620494			0			0	ferrichrome porin FhuA, partial [Klebsiella pneumoniae]	Iron Metabolism
UZL54720.1	10990858	5084425		2.54221e+06			0			0			0	ferric iron uptake transcriptional regulator [Klebsiella pneumoniae]	Iron Metabolism
WP_266098156.1	11244742	34394312		17197156		21222546	10611273			0			0	ferritin-like domain-containing protein, partial [Klebsiella pneumoniae]	Iron Metabolism
UZL46667.1	85362816			0			0		10224209	5.1121e+06			0	lipid A hydroxylase LpxO [Klebsiella pneumoniae]	LPS
QKT29821.1	15044456	12132881		6.06644e+06		7006933	3.50347e+06			0			0	arabinose-5-phosphate isomerase GutQ [Klebsiella pneumoniae]	LPS
WGG75209.1	10533642			0		19398425	9.69921e+06			0			0	bifunctional D-glycero-beta-D-manno-heptose-7-phosphate kinase/D-glycero-beta-D-manno-heptose 1-phosphate adenylyltransferase HldE [Klebsiella pneumoniae subsp. pneumoniae]	LPS
UZL07904.1	20416002	5282641		2.64132e+06		6956448	3478224			0			0	bifunctional D-glycero-beta-D-manno-heptose-7-phosphate kinase/D-glycero-beta-D-manno-heptose 1-phosphate adenylyltransferase HldE [Klebsiella pneumoniae]	LPS
UZL21385.1	21148225	4795866		2397933		20418867	1.02094e+07			0			0	D-sedoheptulose 7-phosphate isomerase [Klebsiella pneumoniae]	LPS
WBN56751.1	23261421	3665043	39838367	21751705			0			0			0	GalU regulator GalF [Klebsiella pneumoniae]	LPS
UZL20921.1	113761536	15230855		7.61543e+06			0			0			0	LPS assembly lipoprotein LptE [Klebsiella pneumoniae]	LPS
WJD44164.1	9318383	78993454		39496727			0			0			0	LPS assembly protein LptD [Klebsiella pneumoniae RYC492]	LPS
WJT20548.1	16605411			0		3039375	1.51969e+06			0			0	LPS assembly protein LptD [Klebsiella pneumoniae subsp. pneumoniae]	LPS
UZI77891.1	29839005	5936715		2.96836e+06		3039375	1.51969e+06			0			0	LPS assembly protein LptD [Klebsiella pneumoniae]	LPS
UZJ19752.1	10285335			0		20449622	10224811			0			0	LPS export ABC transporter ATP-binding protein [Klebsiella pneumoniae]	LPS
UZL51730.1	25456625	3128097	861802	1.99495e+06		12261217	6.13061e+06	16267992	31825894	24046943		14854669	7.42733e+06	YebC/PmpR family DNA-binding transcriptional regulator [Klebsiella pneumoniae]	LPS
WBL86786.1	13519109			0		47496478	23748239			0			0	mannose-1-phosphate guanylyltransferase/mannose-6-phosphate isomerase [Klebsiella pneumoniae subsp. pneumoniae]	LPS
WP_023317054.1	24225565	47140874		23570437		47542923	2.37715e+07			0			0	MULTISPECIES: UDP-glucose 6-dehydrogenase [Klebsiella]	LPS
WBL86788.1	11039848	13471104		6735552		3436851	1.71843e+06			0			0	UDP-glucose 6-dehydrogenase [Klebsiella pneumoniae subsp. pneumoniae]	LPS
UZL14529.1	21414053	37858308		18929154		3436851	1.71843e+06			0			0	UDP-glucose 6-dehydrogenase [Klebsiella pneumoniae]	LPS
UZL10523.1	14219157	20843053		1.04215e+07			0			0			0	ECA polysaccharide chain length modulation protein [Klebsiella pneumoniae]	LPS
WAD22553.1	10049258			0		29475388	14737694			0			0	2',3'-cyclic-nucleotide 2'-phosphodiesterase [Klebsiella pneumoniae]	Nucleic acid Degradation
WAD13095.1	18541298	84711835		4.23559e+07		17125256	8562628			0			0	adenosine deaminase [Klebsiella pneumoniae]	Nucleoside Degradation
WP_032433141.1	9899285	35758054		17879027		23371161	1.16856e+07			0			0	MULTISPECIES: pyrimidine-specific ribonucleoside hydrolase RihA [Klebsiella]	Nucleoside Degradation
WP_032433822.1	19579657	19126418		9563209			0			0			0	MULTISPECIES: thymidine phosphorylase [Klebsiella]	Nucleoside Degradation
UZI85756.1	15757475	29923767		1.49619e+07			0			0			0	serine hydroxymethyltransferase (plasmid) [Klebsiella pneumoniae]	Nucleoside Synthesis
WGG81253.1	22478154	16297286	6372857	1.13351e+07	1594064	75353374	38473719	30895276		15447638		44739774	22369887	serine hydroxymethyltransferase [Klebsiella pneumoniae subsp. pneumoniae]	Nucleoside Synthesis
WAD12143.1	33322772	22557855	71969336	4.72636e+07	24927031	9665042	1.7296e+07	30895276		15447638	16814441	44739774	3.07771e+07	serine hydroxymethyltransferase [Klebsiella pneumoniae]	Nucleoside Synthesis
UZL31024.1	20591736	34949402		17474701			0			0			0	amidophosphoribosyltransferase [Klebsiella pneumoniae]	Nucleoside Synthesis
UZJ09187.1	23755804	13164685		6.58234e+06			0			0			0	bifunctional phosphoribosylaminoimidazolecarboxamide formyltransferase/IMP cyclohydrolase [Klebsiella pneumoniae]	Nucleoside Synthesis
UZW99360.1	2485927	9415834		4707917		39910415	1.99552e+07	21293494		10646747		125699875	6.28499e+07	glutamine-hydrolyzing GMP synthase [Klebsiella pneumoniae]	Nucleoside Synthesis
WP_266098209.1	13459541	3178587	39838367	21508477			0			0			0	sugar phosphate nucleotidyltransferase, partial [Klebsiella pneumoniae]	Nucleoside Synthesis
UZL56260.1	21018144	31909924		15954962		18534849	9.26742e+06			0			0	AMP nucleosidase [Klebsiella pneumoniae]	Nucleoside Synthesis
WBL88583.1	15027156			0			0	2644674	34483392	18564033			0	23S rRNA pseudouridine(2605) synthase RluB [Klebsiella pneumoniae subsp. pneumoniae]	Nucleoside Synthesis
WAD06421.1	116104164	28914215		1.44571e+07			0			0			0	XTP/dITP diphosphatase [Klebsiella pneumoniae]	Nucleotide Balance
UZL64760.1	19492746	19376016		9688008			0			0			0	NUDIX hydrolase YfcD [Klebsiella pneumoniae]	Nucleotide Degradation
UZL38331.1	25274738	16844412	74177826	45511119		9751579	4.87579e+06			0			0	bifunctional UDP-sugar hydrolase/5'-nucleotidase UshA [Klebsiella pneumoniae]	Nucleotide Degradation
WIV06484.1	24607977	12878588		6439294		230399	115200			0		71415344	35707672	deoxyribose-phosphate aldolase [Klebsiella pneumoniae subsp. pneumoniae]	Nucleotide Degradation
UZI88182.1	23598941	62116113		3.10581e+07			0			0			0	phosphoribosylformylglycinamidine synthase [Klebsiella pneumoniae]	Nucleotide Synthesis
WBM03119.1	16185878	38661836		19330918		16866089	8.43304e+06		2157323	1.07866e+06			0	ribonucleoside-diphosphate reductase subunit alpha [Klebsiella pneumoniae subsp. pneumoniae]	Nucleotide Synthesis
UZL46352.1	32969376	79389263	23086935	51238099		26773174	13386587		2157323	1.07866e+06			0	ribonucleoside-diphosphate reductase subunit alpha [Klebsiella pneumoniae]	Nucleotide Synthesis
WAD12410.1	22559245	1055964		527982		17082178	8541089			0			0	ribonucleotide-diphosphate reductase subunit beta [Klebsiella pneumoniae]	Nucleotide Synthesis
WIN14369.1	11334222	46952944	5212479	2.60827e+07		2079973	1.03999e+06		6146022	3073011	12133011	4682526	8.40777e+06	ribose-phosphate diphosphokinase [Klebsiella pneumoniae subsp. pneumoniae]	Nucleotide Synthesis
UZL24035.1	23688062	78456924	5212479	4.18347e+07		37061787	1.85309e+07		6146022	3073011	12133011	4682526	8.40777e+06	ribose-phosphate diphosphokinase [Klebsiella pneumoniae]	Nucleotide Synthesis
UZI63595.1	18321222	2788611		1.39431e+06		33070294	16535147		103137314	51568657	3181947		1.59097e+06	xanthine phosphoribosyltransferase [Klebsiella pneumoniae]	Nucleotide Synthesis
WFM04620.1	1553139	15345437		7.67272e+06			0			0			0	adenylosuccinate synthase [Klebsiella pneumoniae]	Nucleotide Synthesis
WP_265924210.1	27180515	22114043		1.1057e+07		18146482	9073241			0			0	ammonia-dependent NAD(+) synthetase [Klebsiella pneumoniae]	Nucleotide Synthesis
UZJ20709.1	74745926	4543305		2.27165e+06			0			0			0	aspartate carbamoyltransferase [Klebsiella pneumoniae]	Nucleotide Synthesis
WDN96262.1	2489854	8906674	6981554	7944114		28733223	1.43666e+07	60113043	1983862	3.10485e+07		1787891	893946	CTP synthase (glutamine hydrolyzing) [Klebsiella pneumoniae subsp. pneumoniae]	Nucleotide Synthesis
WEE64416.1	29333167	9362016	6981554	8171785		28733223	1.43666e+07	60113043	1983862	3.10485e+07		1787891	893946	CTP synthase (glutamine hydrolyzing) [Klebsiella pneumoniae]	Nucleotide Synthesis
WAU41965.1	15604863	4585174	44566647	2.45759e+07		18228813	9.11441e+06	40193298	1983862	21088580		1787891	893946	CTP synthase [Klebsiella pneumoniae]	Nucleotide Synthesis
WBL91732.1	1719708	10097178		5048589		68246686	34123343			0			0	IMP dehydrogenase [Klebsiella pneumoniae subsp. pneumoniae]	Nucleotide Synthesis
WJT40713.1	15937366	23844482		11922241		16860437	8.43022e+06			0			0	IMP dehydrogenase [Klebsiella pneumoniae]	Nucleotide Synthesis
WP_032433690.1	18167474	2666872		1333436		9803461	4.90173e+06			0			0	MULTISPECIES: orotate phosphoribosyltransferase [Klebsiella]	Nucleotide Synthesis
WP_032433823.1	32268265	11714142	2960457	7.3373e+06		9631846	4815923	42265906	10353435	2.63097e+07	29207346	1975543	1.55914e+07	MULTISPECIES: phosphopentomutase [Klebsiella]	Nucleotide Synthesis
WII62051.1	19019244	7043369	2960457	5001913		6926922	3463461	42265906	10353435	2.63097e+07	29207346	1975543	1.55914e+07	phosphopentomutase [Klebsiella pneumoniae]	Nucleotide Synthesis
WIM75054.1	115228836	22622537		1.13113e+07		10391931	5.19597e+06		22882173	1.14411e+07			0	UMP kinase [Klebsiella pneumoniae subsp. pneumoniae]	Nucleotide Synthesis
UZI71274.1	20878499	41965835		2.09829e+07		12745662	6372831		22882173	1.14411e+07			0	UMP kinase [Klebsiella pneumoniae]	Nucleotide Synthesis
UZL69422.1	24542355	11643702		5821851			0			0			0	uracil phosphoribosyltransferase [Klebsiella pneumoniae]	Nucleotide Synthesis
UZW71897.1	1543635	18576495		9.28825e+06			0			0			0	uridine kinase [Klebsiella pneumoniae]	Nucleotide Synthesis
WBL99856.1	16116602	19094304	3335389	1.12148e+07		98335144	49167572	1141476		570738			0	adenylosuccinate lyase [Klebsiella pneumoniae subsp. pneumoniae]	Nucleotide Synthesis
UZL44453.1	30240588	43364316	3335389	2.33499e+07		24158992	12079496	1141476		570738			0	adenylosuccinate lyase [Klebsiella pneumoniae]	Nucleotide Synthesis
WCN50208.1	112466194	53273765	11827926	3.25508e+07	7175651	3705752	5.4407e+06	9868873	12012854	1.09409e+07	7264755	9335323	8300039	maltoporin LamB [Klebsiella pneumoniae subsp. pneumoniae]	Outer Membrane
UZL11723.1	24481667	14854952	38735781	2.67954e+07	10336793	10023073	10179933	2524246	2655412	2589829		8737731	4.36887e+06	BON domain-containing protein [Klebsiella pneumoniae]	Outer Membrane
WP_267284310.1	6694539	6714267		3.35713e+06		37419547	1.87098e+07			0			0	phosphate acyltransferase, partial [Klebsiella pneumoniae]	Outer Membrane
UZJ08639.1	21110489	4706874		2353437			0			0			0	DcrB family lipoprotein [Klebsiella pneumoniae]	Outer Membrane
WP_241184920.1	10917202	12566003		6.283e+06		33918338	16959169			0			0	GNVR domain-containing protein [Klebsiella pneumoniae]	Outer Membrane
WP_261780582.1	27010535	39364202	69899185	5.46317e+07		13449648	6724824			0		1900734	950367	GNVR domain-containing protein, partial [Klebsiella pneumoniae]	Outer Membrane
UZJ12443.1	29642224	43205503	15983106	2.95943e+07	8570574	3264055	5.91731e+06	6988916	78802586	42895751	58493867	13721573	36107720	major outer membrane lipoprotein [Klebsiella pneumoniae]	Outer Membrane
UZL53621.1	30737244	8253072	11827926	10040499	7175651	4050485	5613068	9868873	12012854	1.09409e+07	7264755	9335323	8300039	maltoporin [Klebsiella pneumoniae]	Outer Membrane
WP_076027682.1	27392514	7800481	11827926	9.8142e+06	7175651	3705752	5.4407e+06	9868873	12012854	1.09409e+07	7264755	9335323	8300039	MULTISPECIES: maltoporin [Klebsiella]	Outer Membrane
UZW99548.1	26448654	31625552	17382237	2.45039e+07		13752518	6876259			0			0	OmpK36 porin [Klebsiella pneumoniae]	Outer Membrane
UZL83895.1	18467198	7998386		3999193		23759126	11879563			0			0	outer membrane lipid asymmetry maintenance protein MlaD [Klebsiella pneumoniae]	Outer Membrane
VXZ88333.1	115554436	12834655		6.41733e+06		4074981	2.03749e+06			0			0	outer membrane lipoprotein [Klebsiella pneumoniae]	Outer Membrane
UZL61877.1	2602252	33220986	22188211	2.77046e+07		10871018	5435509			0			0	outer membrane lipoprotein chaperone LolA [Klebsiella pneumoniae]	Outer Membrane
WIV06837.1	88731865	19804391		9.9022e+06		16360175	8.18009e+06			0			0	outer membrane protein assembly factor BamA [Klebsiella pneumoniae subsp. pneumoniae]	Outer Membrane
UZL33189.1	36517447	702384	20369695	1.0536e+07	116701744	30684158	73692951		41328284	20664142		37524338	18762169	outer membrane protein assembly factor BamA [Klebsiella pneumoniae]	Outer Membrane
UZL36033.1	2599063	28445752	3986325	1.6216e+07		47406744	23703372			0	1046293	34466782	1.77565e+07	outer membrane protein assembly factor BamB [Klebsiella pneumoniae]	Outer Membrane
WBF33851.1	15975214	18816726		9408363		13165759	6.58288e+06		27084744	13542372			0	outer membrane protein assembly factor BamC [Klebsiella pneumoniae]	Outer Membrane
WP_267196160.1	18969067	23655278		11827639		14175266	7087633		27084744	13542372			0	outer membrane protein assembly factor BamC, partial [Klebsiella pneumoniae]	Outer Membrane
UZI61073.1	24338539	34147583		1.70738e+07		17507833	8.75392e+06			0			0	outer membrane protein assembly factor BamD [Klebsiella pneumoniae]	Outer Membrane
UZL33791.1	29021725	4241858	8016458	6129158	31065571	28902133	29983852	39099165	93251455	66175310	68635728	12236354	40436041	peptidoglycan-associated lipoprotein Pal [Klebsiella pneumoniae]	Outer Membrane
UZL56411.1	10805715	6912801		3.4564e+06			0			0			0	phosphatase PAP2 family protein [Klebsiella pneumoniae]	Outer Membrane
UZJ00796.1	17896951			0		92631635	4.63158e+07			0			0	phospholipid-binding lipoprotein MlaA [Klebsiella pneumoniae]	Outer Membrane
WEE32319.1	20403867	3898477	40166772	2.20326e+07	30361053	46891157	38626105	44635275	5655145	25145210			0	phospholipid-binding protein MlaC [Klebsiella pneumoniae subsp. pneumoniae]	Outer Membrane
UZI87567.1	27283258	458833	40166772	2.03128e+07	30361053	6412321	18386687	44635275	5655145	25145210			0	phospholipid-binding protein MlaC [Klebsiella pneumoniae]	Outer Membrane
WEE33215.1	11321844	2292891		1.14645e+06		11542747	5.77137e+06			0			0	porin OmpC [Klebsiella pneumoniae subsp. pneumoniae]	Outer Membrane
UZI66485.1	11259823	284062		142031			0			0			0	porin OmpC [Klebsiella pneumoniae]	Outer Membrane
WP_265928614.1	26334708	28784932	17382237	2.30836e+07		15276376	7638188			0			0	porin OmpC, partial [Klebsiella pneumoniae]	Outer Membrane
UZL08690.1	28172766	31625552	17382237	2.45039e+07		15276376	7638188			0			0	porin OmpK36 [Klebsiella pneumoniae]	Outer Membrane
WP_265926314.1	11367067	5856022	17382237	1.16191e+07		22097713	1.10489e+07			0			0	porin, partial [Klebsiella pneumoniae]	Outer Membrane
VXZ91725.1	11131094	28711426		14355713		51587244	25793622			0			0	Probable phospholipid-binding protein mlaC precursor [Klebsiella pneumoniae]	Outer Membrane
WAU41503.1	11498353	2160964	40166772	21163868	17459296	23811406	20635351	24424005	40040744	3.22324e+07			0	putative phospholipid-binding protein MlaC [Klebsiella pneumoniae]	Outer Membrane
UZL13453.1	11288115	12148937		6.07447e+06		6942072	3471036			0			0	MipA/OmpV family protein [Klebsiella pneumoniae]	Outer Membrane
WP_265783027.1	29099445	32237517		1.61188e+07	22782092	13797449	1.82898e+07		42276648	21138324			0	glucose/quinate/shikimate family membrane-bound PQQ-dependent dehydrogenase [Klebsiella pneumoniae]	Outer Membrane
WEW17136.1	19243947	5551663	34465488	2.00086e+07		25818457	1.29092e+07	23072595		1.15363e+07			0	3-deoxy-8-phosphooctulonate synthase [Klebsiella pneumoniae]	Outer Membrane
UZL81427.1	20761377	6119647		3.05982e+06			0			0			0	3-deoxy-manno-octulosonate cytidylyltransferase [Klebsiella pneumoniae]	Outer Membrane
UZL74116.1	26259766	87698346		43849173			0			0			0	peptidylprolyl isomerase SurA [Klebsiella pneumoniae]	Outer Membrane
WP_275690939.1	622635	2832459		1.41623e+06		74822485	3.74112e+07			0			0	OmpW family outer membrane protein, partial [Klebsiella pneumoniae]	Outer Membrane
UZI94982.1	18645595	46638195	24924773	35781484		13134846	6567423			0			0	outer membrane protein OmpW [Klebsiella pneumoniae]	Outer Membrane
WJT18714.1	25819067	18701426	7328086	13014756	4645664	11645281	8.14547e+06	35697544	27827725	3.17626e+07	2261759	38096067	20178913	outer membrane lipoprotein SlyB [Klebsiella pneumoniae subsp. pneumoniae]	Outer Membrane
UZX00302.1	2787645	23858023	7328086	1.55931e+07	4645664	14499453	9.57256e+06	35697544	27827725	3.17626e+07	2261759	38096067	20178913	outer membrane lipoprotein SlyB [Klebsiella pneumoniae]	Outer Membrane
UZL63975.1	22159628			0		39634335	1.98172e+07			0			0	LLM class flavin-dependent oxidoreductase [Klebsiella pneumoniae]	Oxidoreductase
WJI07999.1	16193204	12341346	15886924	14114135		7340649	3.67032e+06			0		22224927	1.11125e+07	alpha-hydroxy-acid oxidizing protein [Klebsiella pneumoniae]	Oxidoreductase
WP_265925614.1	116164665	17825853		8.91293e+06		10862338	5431169			0			0	alpha-hydroxy-acid oxidizing protein, partial [Klebsiella pneumoniae]	Oxidoreductase
WP_250354980.1	20413588	13216132		6608066		78579346	39289673			0			0	MDR family oxidoreductase [Klebsiella pneumoniae]	Oxidoreductase
WP_070553135.1	8532986	31269916		15634958		308453	154226			0			0	MULTISPECIES: NAD(P)/FAD-dependent oxidoreductase [Klebsiella]	Oxidoreductase
WP_265937703.1	23972264	11030043	5746545	8388294		49207725	2.46039e+07	14585156	15535674	15060415		211807	105904	MULTISPECIES: NAD(P)-binding domain-containing protein [Enterobacteriaceae]	Oxidoreductase
WP_032427942.1	2911828	8761795	18026994	1.33944e+07	68732	38949742	19509237			0			0	MULTISPECIES: NAD(P)H:quinone oxidoreductase [Klebsiella]	Oxidoreductase
WP_117061787.1	11622372	2736755		1.36838e+06		12629137	6.31457e+06			0			0	MULTISPECIES: NADH-quinone oxidoreductase subunit NuoA [Klebsiella]	Oxidoreductase
WP_032433646.1	19835672	24831845		1.24159e+07		4793161	2.39658e+06			0			0	MULTISPECIES: oxidoreductase [Klebsiella]	Oxidoreductase
WP_108919679.1	1795794	31269916		15634958		5044607	2.5223e+06			0			0	NAD(P)/FAD-dependent oxidoreductase, partial [Klebsiella pneumoniae]	Oxidoreductase
WP_274899900.1	3107012	13940213	5746545	9843379		60173037	3.00865e+07	14585156	15535674	15060415		211807	105904	NAD(P)-binding domain-containing protein, partial [Klebsiella pneumoniae]	Oxidoreductase
UZI84764.1	20319095	92027356		46013678		48269556	24134778			0			0	NAD(P)-dependent oxidoreductase [Klebsiella pneumoniae]	Oxidoreductase
UZI78611.1	2194247	8611687		4.30584e+06		35470575	1.77353e+07			0			0	NAD(P)H-dependent oxidoreductase [Klebsiella pneumoniae]	Oxidoreductase
WJV01064.1	20532397	55009265		2.75046e+07			0			0			0	NAD-dependent malic enzyme [Klebsiella pneumoniae]	Oxidoreductase
BDX10239.1	31820135	65308438		32654219		25589463	1.27947e+07			0			0	NADH-quinone oxidoreductase [Klebsiella pneumoniae]	Oxidoreductase
BDX10235.1	21233066	2042459		1.02123e+06		12498466	6249233			0			0	NADH-quinone oxidoreductase subunit B [Klebsiella pneumoniae]	Oxidoreductase
WGG81440.1	20132489	16065378	2378851	9.22211e+06		24067583	1.20338e+07	14911325		7.45566e+06			0	NADH-quinone oxidoreductase subunit C/D [Klebsiella pneumoniae subsp. pneumoniae]	Oxidoreductase
UZL35828.1	32711087	588362	2378851	1.48361e+06		3234168	1617084	14911325	6898894	1.09051e+07			0	NADH-quinone oxidoreductase subunit C/D [Klebsiella pneumoniae]	Oxidoreductase
UZL30999.1	24942482	32965435		1.64827e+07		12498466	6249233			0			0	NADH-quinone oxidoreductase subunit NuoB [Klebsiella pneumoniae]	Oxidoreductase
WJD46219.1	19396693	761987		380994		43977	21988.5			0			0	NADH-quinone oxidoreductase subunit NuoG [Klebsiella pneumoniae RYC492]	Oxidoreductase
UZL23643.1	33923203	6797586		3398793		25589463	1.27947e+07			0			0	NADH-quinone oxidoreductase subunit NuoG [Klebsiella pneumoniae]	Oxidoreductase
UZL52000.1	19657889	59142944		29571472		17990266	8995133			0			0	NADH-quinone oxidoreductase subunit NuoI [Klebsiella pneumoniae]	Oxidoreductase
WBL87672.1	11581288	1020263		510132		29552026	14776013			0			0	oxidoreductase [Klebsiella pneumoniae subsp. pneumoniae]	Oxidoreductase
UZL13207.1	18192438	5138711		2.56936e+06	11978832	18783305	1.53811e+07			0			0	oxidoreductase [Klebsiella pneumoniae]	Oxidoreductase
VXZ82787.1	10803894	18926372		9463186		9006372	4503186			0			0	Putative quinone oxidoreductase YhdH [Klebsiella pneumoniae]	Oxidoreductase
WP_265932310.1	19989835	1778315	40431174	2.11047e+07		77028853	3.85144e+07	18025322	13293264	15659293	12739485	15868586	1.4304e+07	zinc-binding dehydrogenase, partial [Klebsiella pneumoniae]	Oxidoreductase
UZL49942.1	26172745	23503782		11751891		24210966	12105483			0			0	Re/Si-specific NAD(P)(+) transhydrogenase subunit alpha [Klebsiella pneumoniae]	Oxidoreductase
UZI75883.1	20010112			0		33890634	16945317			0			0	S-(hydroxymethyl)glutathione dehydrogenase/class III alcohol dehydrogenase [Klebsiella pneumoniae]	Oxidoreductase
WP_285211957.1	898404		45297003	2.26485e+07		1590261	795130			0		35878488	17939244	SDR family NAD(P)-dependent oxidoreductase, partial [Klebsiella pneumoniae]	Oxidoreductase
UZJ09380.1	15829457	38208188		19104094		15397513	7.69876e+06			0			0	SDR family oxidoreductase [Klebsiella pneumoniae]	Oxidoreductase
UZI68269.1	24361111	8025085	12823021	10424053		4251757	2.12588e+06	18846416	24068416	21457416	91268896	6744374	49006635	Xaa-Pro dipeptidase [Klebsiella pneumoniae]	Peptide Degradation
WP_277154342.1	18307288	25801562		12900781		17393085	8.69654e+06			0			0	ATP-grasp domain-containing protein, partial [Klebsiella pneumoniae]	Peptide Synthesis
WP_153932364.1	17286615			0			0	48295654	44684796	46490225			0	tail fiber domain-containing protein [Klebsiella pneumoniae]	Phage
VXZ81756.1	110840164	42014215		2.10071e+07		3806625	1.90331e+06			0			0	4-hydroxy-3-methylbut-2-en-1-yl diphosphate synthase [Klebsiella pneumoniae]	Plasma Membrane
UZL57787.1	2760837	19555562		9777781		7026315	3.51316e+06	11493843		5.74692e+06			0	membrane protein insertase YidC [Klebsiella pneumoniae]	Plasma Membrane
WP_032418507.1	25356589	56130127	30571173	43350650		24075193	1.20376e+07		28131546	14065773			0	MULTISPECIES: YdgA family protein [Klebsiella]	Plasma Membrane
WBY10116.1	17015303	3573689	17148634	1.03612e+07		17858413	8.92921e+06		28131546	14065773			0	YdgA family protein [Klebsiella pneumoniae subsp. pneumoniae]	Plasma Membrane
WP_032448356.1	30449652	2408942		1204471	7178067	10521077	8849572			0			0	MULTISPECIES: TraM recognition domain-containing protein [Enterobacteriaceae]	Plasmid Conjugation
WP_117063005.1	2806373	2408942		1204471	7178067	72851855	40014961			0			0	MULTISPECIES: TraM recognition domain-containing protein [Klebsiella]	Plasmid Conjugation
WCD56016.1	22353279	19252975		9.62649e+06	7178067	72851855	40014961			0			0	Mobilization protein (plasmid) [Klebsiella pneumoniae]	Plasmid Mobilisation
UZJ12249.1	15482787		26357935	1.3179e+07			0			0			0	MobC (plasmid) [Klebsiella pneumoniae]	Plasmid Mobilisation
WP_276183215.1	11387761	89364685		4.46823e+07		34133234	17066617			0			0	Mobilization protein A, partial [Klebsiella pneumoniae]	Plasmid Mobilisation
UZL19380.1	16703658	6375241		3.18762e+06			0			0			0	plasmid-partitioning protein SopA (plasmid) [Klebsiella pneumoniae]	Plasmid Partitioning
WP_270038339.1	1691936	10316506		5158253	7178067	38718622	2.29483e+07			0			0	replication-relaxation family protein [Klebsiella pneumoniae]	Plasmid Replication
WP_004206903.1	26280005	34401309	15645212	2.50233e+07		11975997	5.988e+06			0			0	MULTISPECIES: plasmid segregation protein ParM [Enterobacterales]	Plasmid Segregation
WP_032413200.1	17838438	68740533		3.43703e+07		24481314	12240657			0			0	MULTISPECIES: plasmid segregation protein ParM [Klebsiella]	Plasmid Segregation
QKT50968.1	2479314	26060046	15645212	20852629		11975997	5.988e+06			0			0	plasmid segregation protein ParM (plasmid) [Klebsiella pneumoniae]	Plasmid Segregation
WP_225510997.1	28047403	4353621	15645212	9.99942e+06		1661326	830663			0			0	plasmid segregation protein ParM, partial [Klebsiella pneumoniae]	Plasmid Segregation
VXR48199.1	9777495	16099657	15645212	1.58724e+07		6175973	3.08799e+06			0			0	StbA protein (plasmid) [Klebsiella pneumoniae]	Plasmid Segregation
VXZ93130.1	21621898	1830165		915082		58000244	29000122			0			0	StbA protein [Klebsiella pneumoniae]	Plasmid Segregation
WP_094313764.1	17243842	12316726		6158363		6196075	3.09804e+06			0			0	MULTISPECIES: plasmid stabilization protein [Bacteria]	Plasmid Transfer
WBL93557.1	21109923	1466929		733464		6196075	3.09804e+06			0			0	plasmid stabilization protein (plasmid) [Klebsiella pneumoniae subsp. pneumoniae]	Plasmid Transfer
WP_032421618.1	34190472	10452549	90094135	50273342	30402777	46250776	3.83268e+07			0			0	MULTISPECIES: transketolase [Klebsiella]	PPP Pathway
UZI96494.1	18305478	12227555		6.11378e+06			0			0			0	RpiB/LacA/LacB family sugar-phosphate isomerase [Klebsiella pneumoniae]	PPP Pathway
WGG79468.1	34607425	46808617	9589098	2.81989e+07	8755325	39778797	24267061	8388598	6014661	7.20163e+06		45515615	2.27578e+07	transaldolase [Klebsiella pneumoniae subsp. pneumoniae]	PPP Pathway
UZI81796.1	37581454	5410149	9589098	7.49962e+06	8755325	44907293	26831309	8388598	61643945	3.50163e+07		47547266	23773633	transaldolase [Klebsiella pneumoniae]	PPP Pathway
WP_285278289.1	10972536	38655173	67425745	53040459	22713794	20287201	2.15005e+07			0			0	transaldolase family protein, partial [Klebsiella pneumoniae]	PPP Pathway
WIM74146.1	29874088	27870129	38107158	3.29886e+07	37021138	19212354	28116746	2493921	24797876	1.36459e+07		15581727	7.79086e+06	transketolase [Klebsiella pneumoniae subsp. pneumoniae]	PPP Pathway
UZL50317.1	3852754	31601064	38107158	34854111	37021138	23997766	30509452	2493921	24797876	1.36459e+07		15581727	7.79086e+06	transketolase [Klebsiella pneumoniae]	PPP Pathway
WP_080857309.1	25544754	2702937	38107158	2.0405e+07	37021138	18643262	27832200	2493921	24797876	1.36459e+07		15581727	7.79086e+06	transketolase C-terminal domain-containing protein, partial [Klebsiella pneumoniae]	PPP Pathway
WP_277461862.1	2921286	2953858	38107158	20530508	37021138	23117744	30069441	2493921	24797876	1.36459e+07		15581727	7.79086e+06	transketolase, partial [Klebsiella pneumoniae]	PPP Pathway
VXZ83033.1	6738378	5083592		2541796		5420239	2.71012e+06			0			0	Glucose-6-phosphate 1-dehydrogenase [Klebsiella pneumoniae]	PPP Pathway
UZW72030.1	34292752	71007036		35503518	6271421	45216836	2.57441e+07	3349009	13228519	8288764			0	glucose-6-phosphate dehydrogenase [Klebsiella pneumoniae]	PPP Pathway
WAU42722.1	3331634	24300455	13825537	19062996		11490983	5.74549e+06	14585156	15535674	15060415		211807	105904	6-phosphogluconate dehydrogenase, decarboxylating [Klebsiella pneumoniae]	PPP Pathway
>sp|P41576.2|6PGD_KLEPN RecName: Full=6-phosphogluconate dehydrogenase, decarboxylating	24334064	16170973	1109815	8640394		8245403	4.1227e+06	14585156	15535674	15060415		211807	105904	RecName: Full=6-phosphogluconate dehydrogenase, decarboxylating	PPP Pathway
VXZ92336.1	1153069	19916113		9.95806e+06		58258514	29129257			0			0	Ribose-5-phosphate isomerase A [Klebsiella pneumoniae]	PPP Pathway
UZJ13815.1	17194946	30275166		15137583		58258514	29129257			0			0	ribose-5-phosphate isomerase RpiA [Klebsiella pneumoniae]	PPP Pathway
UZL84796.1	26053125	16413909		8.20695e+06		71616547	3.58083e+07			0			0	protease modulator HflC [Klebsiella pneumoniae]	Protein Degradation
WP_064188125.1	3128491	8495133	5592912	7.04402e+06	33465363	4231069	18848216	5492174	5766461	5.62932e+06		29514978	14757489	MULTISPECIES: FtsH protease activity modulator HflK [Klebsiella]	Protein Degradation
UZL27098.1	16763197	17798361		8.89918e+06			0			0			0	type I methionyl aminopeptidase [Klebsiella pneumoniae]	Protein Degradation
WBY11317.1	1903588	13174761		6.58738e+06		10689642	5344821	43387643		2.16938e+07			0	endopeptidase La [Klebsiella pneumoniae subsp. pneumoniae]	Protein Degradation
UZL06124.1	38096796	72737817		3.63689e+07		440446	220223	43387643		2.16938e+07			0	endopeptidase La [Klebsiella pneumoniae]	Protein Degradation
QRC65168.1	23476825	9062016	92661755	5.08619e+07	45108685	48437354	4.6773e+07	5492174	732289	3.11223e+06		29514978	14757489	FtsH protease activity modulator HflK [Klebsiella pneumoniae]	Protein Degradation
WJD45390.1	21229007	63436514	62378	31749446		45158154	22579077	53497833	73065027	63281430			0	ATP-dependent zinc metalloprotease FtsH [Klebsiella pneumoniae RYC492]	Protein Degradation
WGG80626.1	26595215	6745115	62378	3.40375e+06		4463273	2.23164e+06	53497833	10596658	3.20472e+07		31211215	1.56056e+07	ATP-dependent zinc metalloprotease FtsH [Klebsiella pneumoniae subsp. pneumoniae]	Protein Degradation
UZL28452.1	31807733	9131264	62378	4596821		500729	250364	53497833	10596658	3.20472e+07		31211215	1.56056e+07	ATP-dependent zinc metalloprotease FtsH [Klebsiella pneumoniae]	Protein Degradation
WJT38464.1	28324872	2677132		1338566		21385679	1.06928e+07			0			0	ATP-dependent protease ATP-binding subunit ClpX [Klebsiella pneumoniae]	Protein Degradation
UZL47847.1	111565216	40169182	20798948	30484065	17771451	35860703	26816077		8350757	4.17538e+06	15206624		7603312	ATP-dependent protease subunit HslV [Klebsiella pneumoniae]	Protein Degradation
UZL54420.1	14809468	24191716		12095858		15462662	7731331			0			0	ATP-dependent Clp endopeptidase proteolytic subunit ClpP [Klebsiella pneumoniae]	Protein Degradation
WP_265781070.1	30464325	57916846		28958423		31242961	1.56215e+07			0			0	ATP-dependent Clp protease ATP-binding subunit ClpA [Klebsiella pneumoniae]	Protein Degradation
WAU46037.1	44893597	29954113	4722457	17338285	27045636	10158824	18602230			0			0	ATP-dependent Clp protease ATP-binding subunit ClpC (plasmid) [Klebsiella pneumoniae]	Protein Degradation
WP_148720717.1	22153862	4332296	16181906	10257101		12186276	6093138			0			0	ATP-dependent Clp protease ATP-binding subunit, partial [Klebsiella pneumoniae]	Protein Degradation
WP_004191250.1	33819443	37995688	7105093	2.25504e+07	676563	1897401	1286982			0	13288662	34321157	2.38049e+07	MULTISPECIES: urocanate hydratase [Klebsiella]	Protein Degradation
WFA43002.1	16063997	54750264	3078823	2.89145e+07	12487228	25286084	18886656			0		29377435	1.46887e+07	urocanate hydratase (plasmid) [Klebsiella pneumoniae]	Protein Degradation
UZJ10017.1	41130817	7094274	44007617	2.55509e+07		28628152	14314076	27665767	13904148	2.0785e+07	5104643	22020435	13562539	trigger factor [Klebsiella pneumoniae]	Protein Exports
WP_129693878.1	108095726			0		26726425	1.33632e+07			0			0	methionine synthase [Klebsiella pneumoniae]	Protein Sinthesys
WBL98440.1	23527278	4786138	28038867	1.64125e+07		24558647	1.22793e+07			0			0	methionine--tRNA ligase [Klebsiella pneumoniae subsp. pneumoniae]	Protein Sinthesys
WBF29836.1	20658669	45112505	28038867	36575686		21774365	1.08872e+07			0			0	methionine--tRNA ligase [Klebsiella pneumoniae]	Protein Sinthesys
WP_277249657.1	16663382	3522937	28038867	15780902		13740575	6.87029e+06			0			0	methionine--tRNA ligase, partial [Klebsiella pneumoniae]	Protein Sinthesys
UZW70801.1	14644371	25838245		1.29191e+07			0			0			0	methionyl-tRNA formyltransferase [Klebsiella pneumoniae]	Protein Sinthesys
UZL66820.1	31847037	4233284	4229865	4.23157e+06	2289602	11486821	6.88821e+06	66050836	82042786	74046811		8416691	4.20835e+06	2,3,4,5-tetrahydropyridine-2,6-dicarboxylate N-succinyltransferase [Klebsiella pneumoniae]	Protein Sinthesys
WBL86223.1	25705658	8485208		4242604		29435823	1.47179e+07			0			0	alanine--tRNA ligase [Klebsiella pneumoniae subsp. pneumoniae]	Protein Sinthesys
UZI93343.1	43242926	137314		68657		4670995	2.3355e+06			0			0	alanine--tRNA ligase [Klebsiella pneumoniae]	Protein Sinthesys
WIN14224.1	18397728	21042917	19615707	20329312		6608871	3.30444e+06			0			0	arginine--tRNA ligase [Klebsiella pneumoniae subsp. pneumoniae]	Protein Sinthesys
WAD04040.1	3241766	93420625	10730684	5.20757e+07	29033426	51052417	4.00429e+07			0		20356284	10178142	asparagine--tRNA ligase [Klebsiella pneumoniae]	Protein Sinthesys
WP_275265555.1	16300786	76589287	22001348	4.92953e+07	87773016	31726125	5.97496e+07	23246617		1.16233e+07		16877849	8.43892e+06	aminotransferase class I/II-fold pyridoxal phosphate-dependent enzyme, partial [Klebsiella pneumoniae]	Protein Sinthesys
WP_265929844.1	9945343			0		55786053	2.7893e+07			0			0	aminotransferase class III-fold pyridoxal phosphate-dependent enzyme, partial [Klebsiella pneumoniae]	Protein Sinthesys
UZW99446.1	16700531	9116149		4.55807e+06		3235037	1.61752e+06			0			0	indolepyruvate decarboxylase [Klebsiella pneumoniae]	Protein Sinthesys
WBL92369.1	19596707	34825845	13708409	24267127		827027	413514			0			0	aspartate--tRNA ligase [Klebsiella pneumoniae subsp. pneumoniae]	Protein Sinthesys
WJT42874.1	16632686	17725544	13708409	1.5717e+07		6405445	3.20272e+06			0			0	aspartate--tRNA ligase [Klebsiella pneumoniae]	Protein Sinthesys
WP_263086575.1	24554768	4086998		2043499		9658624	4829312			0			0	aspartate--tRNA ligase, partial [Klebsiella pneumoniae]	Protein Sinthesys
QKT59596.1	12906364	23154684		11577342		17961794	8980897			0			0	ATP-independent periplasmic protein-refolding chaperone [Klebsiella pneumoniae]	Protein Sinthesys
UZI89672.1	2668518	23154684		11577342		42949338	21474669			0			0	ATP-independent periplasmic protein-refolding chaperone Spy [Klebsiella pneumoniae]	Protein Sinthesys
WBL95585.1	44198474	22523814	2856685	1.26902e+07	62324547	116700086	8.95123e+07	29696252	19175008	24435630	6280375	24312459	15296417	chaperonin GroEL [Klebsiella pneumoniae subsp. pneumoniae]	Protein Sinthesys
WDR41523.1	44953867	23319112	2856685	1.30879e+07	62324547	12421602	3.73731e+07	29696252	19312615	2.45044e+07	6280375	2479737	4380056	chaperonin GroEL [Klebsiella pneumoniae]	Protein Sinthesys
UZI82098.1	26261926	65205867	10660865	37933366	9353601	5069179	7211390	66473135	30427944	4.84505e+07	20268376	4661914	12465145	co-chaperone GroES [Klebsiella pneumoniae]	Protein Sinthesys
WP_142843881.1	1142484	31933879	7671162	1.98025e+07	8523171	24409227	16466199	544448	2325974	1435211	19319854	40346528	29833191	co-chaperone GroES, partial [Klebsiella pneumoniae]	Protein Sinthesys
WP_266098077.1	15002524	5688945		2.84447e+06		33004346	16502173			0			0	EF-Tu/IF-2/RF-3 family GTPase, partial [Klebsiella pneumoniae]	Protein Sinthesys
WAU41200.1	20148647	1704366	3388734	2546550		8841169	4.42058e+06			0			0	Glycine--tRNA ligase beta subunit [Klebsiella pneumoniae]	Protein Sinthesys
UZL10856.1	23410129	9789983		4.89499e+06			0			0			0	glycine--tRNA ligase subunit alpha [Klebsiella pneumoniae]	Protein Sinthesys
UZL64614.1	26693896	51718433		2.58592e+07		11365759	5.68288e+06			0			0	histidine--tRNA ligase [Klebsiella pneumoniae]	Protein Sinthesys
UZJ13788.1	36485443	20805635		1.04028e+07		11635779	5.81789e+06			0			0	lysine--tRNA ligase [Klebsiella pneumoniae]	Protein Sinthesys
UZL62776.1	20495012		17641269	8.82063e+06		17147957	8.57398e+06	7745041		3.87252e+06			0	molecular chaperone DnaJ [Klebsiella pneumoniae]	Protein Sinthesys
UZL21420.1	26654834	11988258		5994129		52844927	2.64225e+07		29311798	14655899		9624032	4812016	molecular chaperone Skp [Klebsiella pneumoniae]	Protein Sinthesys
WP_032433678.1	32915002	42361235	3388734	2.2875e+07		10726263	5.36313e+06			0			0	MULTISPECIES: glycine--tRNA ligase subunit beta [Klebsiella]	Protein Sinthesys
WP_064174589.1	113181335	13702113		6.85106e+06		3182203	1.5911e+06			0			0	MULTISPECIES: methionine--tRNA ligase [Klebsiella]	Protein Sinthesys
WP_023285277.1	16619022	23919575		1.19598e+07		10449036	5224518	20112389		1.00562e+07			0	MULTISPECIES: phenylalanine--tRNA ligase subunit beta [Klebsiella]	Protein Sinthesys
WP_032433150.1	3092315	32454346		16227173		20063658	10031829			0			0	MULTISPECIES: tyrosine--tRNA ligase [Klebsiella]	Protein Sinthesys
WP_032433685.1	103570656	34354272		17177136			0			0			0	MULTISPECIES: YibL family ribosome-associated protein [Klebsiella]	Protein Sinthesys
UZJ00209.1	1882386	18725394		9362697		95622986	47811493			0			0	peptide chain release factor 2 [Klebsiella pneumoniae]	Protein Sinthesys
VXZ87932.1	113521706	79947705		3.99739e+07		3863817	1.93191e+06			0			0	Peptidyl-prolyl cis-trans isomerase D [Klebsiella pneumoniae]	Protein Sinthesys
UZI82828.1	11340585	9698522		4849261		6514141	3.25707e+06			0			0	peptidylprolyl isomerase [Klebsiella pneumoniae]	Protein Sinthesys
UZW70739.1	22825378	12828794		6414397			0			0			0	peptidylprolyl isomerase A [Klebsiella pneumoniae]	Protein Sinthesys
UZL21127.1	27935388	8242153		4.12108e+06	5314362	5383732	5349047	5657648		2828824		25059166	12529583	peptidylprolyl isomerase B [Klebsiella pneumoniae]	Protein Sinthesys
WP_284220089.1	31059277	67455713		3.37279e+07		21152432	10576216		40546695	2.02733e+07		967383	483692	peptidylprolyl isomerase, partial [Klebsiella pneumoniae]	Protein Sinthesys
WP_266099037.1	9916083	831605		415802		29781223	1.48906e+07			0			0	phenylalanine--tRNA ligase beta subunit-related protein, partial [Klebsiella pneumoniae]	Protein Sinthesys
WAD20253.1	26588138	27445864		13722932			0			0			0	phenylalanine--tRNA ligase subunit alpha [Klebsiella pneumoniae]	Protein Sinthesys
WBN57181.1	10223138	15815663		7.90783e+06		6731973	3.36599e+06	20112389		1.00562e+07			0	phenylalanine--tRNA ligase subunit beta [Klebsiella pneumoniae]	Protein Sinthesys
WJT20397.1	15975389	35759038	23098204	29428621		15663127	7.83156e+06		21327902	10663951		97550095	4.8775e+07	proline--tRNA ligase [Klebsiella pneumoniae subsp. pneumoniae]	Protein Sinthesys
WAD04757.1	3009275	64023696	23098204	43560950		30913943	1.5457e+07		45484555	2.27423e+07		97550095	4.8775e+07	proline--tRNA ligase [Klebsiella pneumoniae]	Protein Sinthesys
>sp|A6TEV3.1|RL15_KLEP7 RecName: Full=Large ribosomal subunit protein uL15; AltName: Full=50S ribosomal protein L15	2592491	41799527	9362207	25580867	6516704	29375467	1.79461e+07	10611636	61567676	36089656	57692534	15455231	3.65739e+07	RecName: Full=Large ribosomal subunit protein uL15; AltName: Full=50S ribosomal protein L15	Protein Sinthesys
QSC37630.1	1669402	55726025		2.7863e+07		5437458	2718729	16508068	24406416	20457242		5995453	2.99773e+06	RNA chaperone/antiterminator CspA [Klebsiella pneumoniae]	Protein Sinthesys
WP_265781622.1	22409099	6220131		3.11007e+06		26634336	13317168			0		60452356	30226178	S1 RNA-binding domain-containing protein, partial [Klebsiella pneumoniae]	Protein Sinthesys
WFC18801.1	11361538	48066543		2.40333e+07		14848386	7424193			0			0	serine--tRNA ligase [Klebsiella pneumoniae]	Protein Sinthesys
WP_272930320.1	23951082	3408204	71379453	3.73938e+07	15349322	18958773	1.7154e+07	5987776	36455757	2.12218e+07	13765686	4540388	9153037	TCP-1/cpn60 chaperonin family protein, partial [Klebsiella pneumoniae]	Protein Sinthesys
WEE33652.1	1661498	51018003		2.5509e+07		4202764	2101382			0			0	threonine--tRNA ligase [Klebsiella pneumoniae subsp. pneumoniae]	Protein Sinthesys
WAD07597.1	34908118	9272943	14458972	1.1866e+07		49823203	2.49116e+07			0			0	threonine--tRNA ligase [Klebsiella pneumoniae]	Protein Sinthesys
WIV08352.1	23232469	47718813		2.38594e+07		22738647	1.13693e+07		5882514	2941257			0	translation elongation factor 4 [Klebsiella pneumoniae subsp. pneumoniae]	Protein Sinthesys
WGG79298.1	24686252	2208474	5464253	3.83636e+06	76994867	1171776	3.90833e+07	11055596	21707825	1.63817e+07		14498254	7249127	translation elongation factor Ts [Klebsiella pneumoniae subsp. pneumoniae]	Protein Sinthesys
UZI63651.1	31347662	39628047	889929	20258988	76994867	19767664	4.83813e+07	17314998	21707825	1.95114e+07	3022666	22983213	1.30029e+07	translation elongation factor Ts [Klebsiella pneumoniae]	Protein Sinthesys
WBL91061.1	93990746	13316337		6.65817e+06		6151467	3.07573e+06			0			0	translation initiation factor IF-2 [Klebsiella pneumoniae subsp. pneumoniae]	Protein Sinthesys
UZI67537.1	37341177	13532743	26654254	2.00935e+07		5294466	2647233	4959401	66505524	3.57325e+07			0	translation initiation factor IF-2 [Klebsiella pneumoniae]	Protein Sinthesys
WDE18427.1	16106226	32080498	26654254	29367376		19250511	9.62526e+06	4959401		2.4797e+06			0	translation initiation factor IF-2, partial [Klebsiella pneumoniae]	Protein Sinthesys
WHJ08587.1	17259207	56079355		2.80397e+07		67046704	33523352		54660803	2.73304e+07	644337	14571699	7608018	translation initiation factor IF-3 [Klebsiella pneumoniae subsp. pneumoniae]	Protein Sinthesys
WP_049017086.1	11728703	65758704		32879352		22264917	1.11325e+07			0		5764218	2882109	translation initiation factor IF-3, partial [Klebsiella pneumoniae]	Protein Sinthesys
WBL85557.1	11400399			0		14302612	7151306			0			0	tryptophan--tRNA ligase [Klebsiella pneumoniae subsp. pneumoniae]	Protein Sinthesys
UZI87427.1	27071252	14715663		7.35783e+06		14302612	7151306			0			0	tryptophan--tRNA ligase [Klebsiella pneumoniae]	Protein Sinthesys
UOF27060.1	25753296	7162896		3581448		4841196	2420598	517398	7720056	4118727		44692725	2.23464e+07	tyrosine--tRNA ligase [Klebsiella pneumoniae]	Protein Sinthesys
WBL84734.1	20610855	53654395		2.68272e+07		27461538	13730769			0		17636465	8.81823e+06	valine--tRNA ligase [Klebsiella pneumoniae subsp. pneumoniae]	Protein Sinthesys
WAU45506.1	16716678	44858975		2.24295e+07		24037686	12018843			0		17636465	8.81823e+06	Valine--tRNA ligase [Klebsiella pneumoniae]	Protein Sinthesys
WAU45633.1	4222349	22830916	2856685	1.28438e+07	6096638	12175167	9.1359e+06	29696252	19312615	2.45044e+07	6280375	2479737	4380056	60 kDa chaperonin [Klebsiella pneumoniae]	Protein Sinthesys
UZJ13374.1	19733435	22314255		1.11571e+07			0			0			0	Fe-S protein assembly chaperone HscA [Klebsiella pneumoniae]	Protein Sinthesys
WJD44184.1	15538657	18305837	45838293	32072065		9051195	4.5256e+06			0			0	isoleucine--tRNA ligase [Klebsiella pneumoniae RYC492]	Protein Sinthesys
UZL74097.1	35767584	8752783	10942998	9.84789e+06	17954712	37470393	2.77126e+07			0	13535327	2720178	8.12775e+06	isoleucine--tRNA ligase [Klebsiella pneumoniae]	Protein Sinthesys
WP_289461645.1	8708518		45838293	2.29191e+07		9051195	4.5256e+06			0			0	isoleucine--tRNA ligase, partial [Klebsiella pneumoniae]	Protein Sinthesys
WCN49149.1	36322775	41388076		20694038		22848838	11424419			0			0	leucine--tRNA ligase [Klebsiella pneumoniae subsp. pneumoniae]	Protein Sinthesys
WAH46048.1	16382957	14401328		7200664		164453	82226.5			0			0	leucine--tRNA ligase [Klebsiella pneumoniae]	Protein Sinthesys
BDX13622.1	33509668	7129609	33743143	20436376		32777124	16388562	60722833		3.03614e+07			0	ATP-dependent protease ATPase subunit HslU [Klebsiella pneumoniae]	Protein Sinthesys
UZI98360.1	2643674	36416436		18208218		16567125	8.28356e+06	27172052	14619794	20895923		19679755	9.83988e+06	cysteine--tRNA ligase [Klebsiella pneumoniae]	Protein Sinthesys
WIV06700.1	23280571	11020214	1808819	6.41452e+06	5623313	70508105	38065709	14372904	2056918	8214911		23300024	11650012	FKBP-type peptidyl-prolyl cis-trans isomerase [Klebsiella pneumoniae subsp. pneumoniae]	Protein Sinthesys
UZI68498.1	25697116	11315379	1808819	6562099	5623313	70508105	38065709	14372904	2056918	8214911		23300024	11650012	FKBP-type peptidyl-prolyl cis-trans isomerase [Klebsiella pneumoniae]	Protein Sinthesys
WAU41387.1	10438616	39815837	3373058	2.15944e+07		267211	133606	15244684	44016333	2.96305e+07			0	FKBP-type peptidyl-prolyl cis-trans isomerase FkpA [Klebsiella pneumoniae]	Protein Sinthesys
WBY10956.1	1973469	62107134	11790269	3.69487e+07	91163696	23403838	57283767			0		5238677	2.61934e+06	glutamine--tRNA ligase [Klebsiella pneumoniae subsp. pneumoniae]	Protein Sinthesys
UZL67345.1	34270642	11303636	11790269	1.1547e+07	91163696	37136494	64150095			0		5238677	2.61934e+06	glutamine--tRNA ligase [Klebsiella pneumoniae]	Protein Sinthesys
UZL29077.1	24978104	13143079		6.57154e+06		28678064	14339032			0			0	signal recognition particle protein [Klebsiella pneumoniae]	Protein Transloctation
WIV07408.1	1113625	23982803		1.19914e+07			0			0			0	signal recognition particle-docking protein FtsY [Klebsiella pneumoniae subsp. pneumoniae]	Protein Transloctation
UZL69991.1	14815408	14145496		7072748		38630298	19315149			0			0	(4S)-4-hydroxy-5-phosphonooxypentane-2,3-dione isomerase [Klebsiella pneumoniae]	Quorum Quenching
UZW98705.1	32803766	13305888	17474845	1.53904e+07		11537085	5.76854e+06			0			0	3-hydroxy-5-phosphonooxypentane-2,4-dione thiolase [Klebsiella pneumoniae]	Quorum Quenching
WBL95092.1	10148621	35125513		1.75628e+07		21251294	10625647			0		5508712	2754356	5'-methylthioadenosine/S-adenosylhomocysteine nucleosidase [Klebsiella pneumoniae subsp. pneumoniae]	Quorum Sensing
UZL43489.1	1318377	4260886		2130443		21251294	10625647			0		5508712	2754356	5'-methylthioadenosine/S-adenosylhomocysteine nucleosidase [Klebsiella pneumoniae]	Quorum Sensing
UZL31332.1	21746198	8715768	1296565	5.00617e+06	6574716	42343877	2.44593e+07		45155902	22577951		20748347	1.03742e+07	S-ribosylhomocysteine lyase [Klebsiella pneumoniae]	Quorum Sensing
WP_265783091.1	9209348	23588824		11794412			0			0			0	LuxR C-terminal-related transcriptional regulator, partial [Klebsiella pneumoniae]	Quorum Sensing
WGG75281.1	19692288	28323406		14161703		45856174	22928087		125449234	62724617			0	methionine adenosyltransferase [Klebsiella pneumoniae subsp. pneumoniae]	Quorum Sensing
UZL31645.1	3180766	30121584		15060792		77796265	3.88981e+07		125449234	62724617			0	methionine adenosyltransferase [Klebsiella pneumoniae]	Quorum Sensing
UZL22846.1	23632896	17590466		8795233		44882642	22441321			0			0	autoinducer 2 ABC transporter substrate-binding protein LsrB [Klebsiella pneumoniae]	Quorum Sensing
QSC20060.1	11840112	41955246		20977623			0			0			0	recombination-associated protein RdgC [Klebsiella pneumoniae]	Recombination Regulator
UZL28890.1	19398663	30670288		15335144		13848467	6.92423e+06		12275923	6.13796e+06			0	nucleotide 5'-monophosphate nucleosidase PpnN [Klebsiella pneumoniae]	Resistance
QKT88236.1	15916907	60886504	6959237	3.39229e+07		32227534	16113767			0			0	C-lysozyme inhibitor [Klebsiella pneumoniae]	Resistance
UZW68806.1	3191124	15550928		7775464			0			0			0	dimethylsulfoxide reductase subunit A [Klebsiella pneumoniae]	Resistance
>pdb|8FFK|B Chain B, Efflux pump membrane transporter	19831963	14442117		7.22106e+06		27923335	1.39617e+07	12597501	2735722	7.66661e+06			0	Chain B, Efflux pump membrane transporter	Resistance
WP_281090263.1	17449799	38653188	113215576	75934382			0			0			0	class A beta-lactamase [Klebsiella pneumoniae]	Resistance
WP_265932699.1	34621405	2577542	34830173	1.87039e+07	57018713	10099338	3.3559e+07	18923005	15755431	17339218	19396611	60239716	3.98182e+07	class A beta-lactamase, partial [Klebsiella pneumoniae]	Resistance
UZX00969.1	37828815	29683838	34830173	3.2257e+07	57018713	12845902	3.49323e+07	18923005	15755431	17339218	19396611	60239716	3.98182e+07	class A extended-spectrum beta-lactamase CTX-M-15 (plasmid) [Klebsiella pneumoniae]	Resistance
WFA48432.1	34147955	29452451	34830173	32141312	57018713	12845902	3.49323e+07	18923005	15755431	17339218	19396611	60239716	3.98182e+07	class A extended-spectrum beta-lactamase CTX-M-3 (plasmid) [Klebsiella pneumoniae]	Resistance
WP_275721615.1	19702423	6749886		3374943		42341094	21170547		36602823	1.83014e+07			0	class D beta-lactamase, partial [Klebsiella pneumoniae]	Resistance
AEO00203.2	25250533	22698543	22159412	2.2429e+07	57018713	10640922	3.38298e+07	12459325	96445605	54452465	89027145		4.45136e+07	CTX-M family beta-lactamase, partial [Klebsiella pneumoniae]	Resistance
WGZ82391.1	25726163	23543377	34830173	29186775	57018713	9901536	3.34601e+07	18923005	15755431	17339218	19396611	60239716	3.98182e+07	CTX-M family extended-spectrum class A beta-lactamase, partial (plasmid) [Klebsiella pneumoniae]	Resistance
CAH1463804.1	2384952	1286063		643032		5269282	2634641			0			0	Ecotin precursor [Klebsiella pneumoniae]	Resistance
UZL22691.1	1115971	2477622		1238811		6838009	3.419e+06		11247774	5623887			0	efflux RND transporter permease subunit [Klebsiella pneumoniae]	Resistance
UZL09413.1	22846362	40967046	113215576	77091311			0			0			0	extended-spectrum class A beta-lactamase CTX-M-14 (plasmid) [Klebsiella pneumoniae]	Resistance
WGF99442.1	20040106	19452809	33698018	2.65754e+07	57018713	9901536	3.34601e+07	18923005	15755431	17339218	19396611	60239716	3.98182e+07	extended-spectrum class A beta-lactamase CTX-M-55 (plasmid) [Klebsiella pneumoniae]	Resistance
UZL73975.1	1115633	26135703		1.30679e+07			0			0			0	HlyD family efflux transporter periplasmic adaptor subunit [Klebsiella pneumoniae]	Resistance
WBL83937.1	15068015	5946954	43833862	24890408		44703965	2.2352e+07			0			0	Ivy family C-type lysozyme inhibitor [Klebsiella pneumoniae subsp. pneumoniae]	Resistance
UZL38487.1	1961424	8374037	6959237	7666637		44703965	2.2352e+07			0			0	Ivy family C-type lysozyme inhibitor [Klebsiella pneumoniae]	Resistance
UZL58454.1	15482216	10186373		5.09319e+06		18243665	9.12183e+06			0			0	MDR efflux pump AcrAB transcriptional activator RobA [Klebsiella pneumoniae]	Resistance
WAU44869.1	26891745	14279956		7139978		6007629	3.00381e+06	12597501	5753301	9175401			0	Multidrug efflux pump subunit AcrB [Klebsiella pneumoniae]	Resistance
WBL84104.1	22388602	3305566		1652783	14001976	8757905	1.13799e+07	16087565	14097244	1.50924e+07			0	multidrug efflux RND transporter periplasmic adaptor subunit AcrA [Klebsiella pneumoniae subsp. pneumoniae]	Resistance
QSC08191.1	30732706	49515435		2.47577e+07	14001976	11208301	1.26051e+07	16087565	18559446	1.73235e+07			0	multidrug efflux RND transporter periplasmic adaptor subunit AcrA [Klebsiella pneumoniae]	Resistance
UZL18663.1	10569444			0		2729328	1364664			0			0	multidrug efflux RND transporter periplasmic adaptor subunit OqxA [Klebsiella pneumoniae]	Resistance
QKT49289.1	11618627	45316907		2.26585e+07		10677424	5338712			0			0	multidrug efflux RND transporter permease subunit [Klebsiella pneumoniae]	Resistance
WBL84105.1	34107996	23639775		1.18199e+07		6165315	3.08266e+06	12597501	44397974	2.84977e+07			0	multidrug efflux RND transporter permease subunit AcrB [Klebsiella pneumoniae subsp. pneumoniae]	Resistance
UZI71028.1	35041074	23639775		1.18199e+07		72520127	3.62601e+07	12597501	5753301	9175401			0	multidrug efflux RND transporter permease subunit AcrB [Klebsiella pneumoniae]	Resistance
WP_065800993.1	1005496			0		37310193	1.86551e+07			0			0	multidrug efflux RND transporter permease subunit OqxB [Klebsiella pneumoniae]	Resistance
WP_071579732.1	2876913	26415559	34830173	30622866	57018713	12648102	3.48334e+07	18923005	15755431	17339218	19396611	60239716	3.98182e+07	MULTISPECIES: CTX-M family extended-spectrum class A beta-lactamase [Enterobacteriaceae]	Resistance
WP_015059991.1	27935428	70859346		35429673		5860285	2.93014e+06		36602823	1.83014e+07			0	MULTISPECIES: OXA-48 family carbapenem-hydrolyzing class D beta-lactamase OXA-48 [Gammaproteobacteria]	Resistance
WP_152900591.1	2592634	977917	19290186	1.01341e+07		5256841	2.62842e+06			0			0	MULTISPECIES: serine protease inhibitor ecotin [Klebsiella]	Resistance
WBN55607.1	99439156	12981824		6490912			0			0			0	Obg family GTPase CgtA [Klebsiella pneumoniae]	Resistance
WBL85855.1	18985396	57841504		28920752	57837354	45309614	51573484		14459185	7.22959e+06			0	outer membrane channel protein TolC [Klebsiella pneumoniae subsp. pneumoniae]	Resistance
UZI92966.1	28358502	608394		304197	57837354	515248	29176301		14459185	7.22959e+06			0	outer membrane channel protein TolC [Klebsiella pneumoniae]	Resistance
WAU41657.1	14027637	40651672		20325836	57837354	2672578	30254966		11608384	5804192			0	Outer membrane protein TolC [Klebsiella pneumoniae]	Resistance
UZJ18061.1	13091626		5446196	2723098			0			0			0	stationary-phase-induced ribosome-associated protein [Klebsiella pneumoniae]	Resistance
UZL19311.1	15567346	46184857		2.30924e+07			0			0			0	sulfonamide-resistant dihydropteroate synthase Sul2 (plasmid) [Klebsiella pneumoniae]	Resistance
UZI81279.1	10590752			0		4198642	2099321			0			0	TetR/AcrR family transcriptional regulator [Klebsiella pneumoniae]	Resistance
UZL47490.1	17234515	27976648		13988324		16501918	8250959			0			0	UDP-4-amino-4-deoxy-L-arabinose aminotransferase [Klebsiella pneumoniae]	Resistance
WBY12640.1	114584	8728271		4.36414e+06			0	15867511	13433298	1.46504e+07			0	undecaprenyl-phosphate 4-deoxy-4-formamido-L-arabinose transferase [Klebsiella pneumoniae subsp. pneumoniae]	Resistance
WAU42780.1	24353003	32142502		16071251		16864307	8.43215e+06			0			0	putative acrylyl-CoA reductase AcuI [Klebsiella pneumoniae]	Resistance
WBM84508.1	9920393	1009882	25674524	13342203	15690305	57033203	36361754	25227231	9912278	1.75698e+07	25090689	13696556	1.93936e+07	AAC(6')-Ib family aminoglycoside 6'-N-acetyltransferase (plasmid) [Klebsiella pneumoniae]	Resistance
WP_227538260.1	16332306	13707854	37330132	25518993	18808195	7165882	1.2987e+07	30036284	9912278	19974281	25090689	13696556	1.93936e+07	AAC(6')-Ib family aminoglycoside 6'-N-acetyltransferase [Klebsiella pneumoniae]	Resistance
VXZ87836.1	23032991	9748266		4874133		4711801	2.3559e+06	12597501	5753301	9175401			0	Acriflavine resistance protein B [Klebsiella pneumoniae]	Resistance
WAD61269.1	10725638	5418888		2709444		2944098	1472049			0			0	aminoglycoside O-phosphotransferase APH(3'')-Ib (plasmid) [Klebsiella pneumoniae]	Resistance
WDE72383.1	30467282	28641463	34830173	31735818	57018713	12845902	3.49323e+07	18923005	15755431	17339218	19396611	60239716	3.98182e+07	Beta-lactamase CTX-M-15 (plasmid) [Klebsiella pneumoniae]	Resistance
WBR62188.1	11600104	30543276	113215576	71879426			0			0			0	Beta-lactamase Toho-1 (plasmid) [Klebsiella pneumoniae]	Resistance
BEG79490.1	11948937	3360483		1.68024e+06		1626176	813088			0			0	beta-lactamase, partial [Klebsiella pneumoniae]	Resistance
UZL07500.1	19600784			0		597603	298802			0			0	bifunctional UDP-4-amino-4-deoxy-L-arabinose formyltransferase/UDP-glucuronic acid oxidase ArnA [Klebsiella pneumoniae]	Resistance
UZL11176.1	19581284	2150381		1.07519e+06			0			0			0	stringent starvation protein A [Klebsiella pneumoniae]	Resistance
UZL19297.1	78952			0		27283646	13641823			0			0	tetracycline resistance transcriptional repressor TetR(D) (plasmid) [Klebsiella pneumoniae]	Resistance Inhibitor
UZL23362.1	20780478	80611885	11595277	46103581		444465	222232			0			0	ribosome-associated translation inhibitor RaiA [Klebsiella pneumoniae]	Resistance Persister
UZI82007.1	110860954	26334027		1.3167e+07			0			0			0	ribosome-associated protein [Klebsiella pneumoniae]	Ribosome
WAU42224.1	11160604	15641578	12795296	14218437		5682483	2.84124e+06	12220051		6.11003e+06			0	GTPase Der [Klebsiella pneumoniae]	Ribosome Synthesis
UZI88221.1	25571149	3076295	12795296	7.9358e+06		815502	407751	12220051		6.11003e+06			0	ribosome biogenesis GTPase Der [Klebsiella pneumoniae]	Ribosome Synthesis
WIV07672.1	28063562	24456918	4513853	1.44854e+07	13572894	11326345	1.24496e+07	38196985	15070758	2.66339e+07	913893	5405297	3159595	polyribonucleotide nucleotidyltransferase [Klebsiella pneumoniae subsp. pneumoniae]	RNA Degradation
WFM32888.1	3179957	27933184	582355	1.42578e+07	16505574	1484595	8.99508e+06	38196985	15070758	2.66339e+07	913893	52982944	2.69484e+07	polyribonucleotide nucleotidyltransferase [Klebsiella pneumoniae]	RNA Degradation
WCN48468.1	15540059	74267334		37133667		322344	161172			0			0	exoribonuclease II [Klebsiella pneumoniae subsp. pneumoniae]	RNA Degradation
UZL44596.1	27694907	16569966		8284983		322344	161172			0			0	exoribonuclease II [Klebsiella pneumoniae]	RNA Degradation
WGG74707.1	18319205	7296172		3648086			0			0			0	YicC family protein [Klebsiella pneumoniae subsp. pneumoniae]	RNA Degradation
WAD11081.1	24439189	14479604		7239802			0			0			0	YicC family protein [Klebsiella pneumoniae]	RNA Degradation
WP_265924338.1	37115613	35584443	3322887	19453665		68351196	34175598			0			0	ribonuclease R [Klebsiella pneumoniae]	RNA Degradation
WP_277249112.1	1657482	9795036	3322887	6.55896e+06		3446656	1723328			0			0	ribonuclease R, partial [Klebsiella pneumoniae]	RNA Degradation
WP_032432884.1	37306384	4593499	42217114	2.34053e+07		12478126	6239063	22797882	14424377	1.86111e+07		367161	183580	MULTISPECIES: ribonuclease E [Klebsiella]	RNA Degradation
WEE30089.1	11416235	20403286	42217114	31310200			0	22797882	14424377	1.86111e+07		2298153	1.14908e+06	ribonuclease E [Klebsiella pneumoniae subsp. pneumoniae]	RNA Degradation
WP_265924494.1	36356403	33774253	42217114	3.79957e+07		12478126	6239063	22797882	14424377	1.86111e+07		2298153	1.14908e+06	ribonuclease E, partial [Klebsiella pneumoniae]	RNA Degradation
UZL37082.1	15829259	24368542		12184271			0			0			0	ribonuclease PH [Klebsiella pneumoniae]	RNA Degradation
UZI68823.1	113502464	32070258		16035129			0			0			0	16S rRNA (cytosine(1402)-N(4))-methyltransferase RsmH [Klebsiella pneumoniae]	RNA Processing
UZI98843.1	14938258	40200348		20100174			0			0			0	16S rRNA (guanine(1207)-N(2))-methyltransferase RsmC [Klebsiella pneumoniae]	RNA Processing
UZI64080.1	17442386	80935345		4.04677e+07		16736072	8368036			0			0	23S rRNA (guanosine(2251)-2'-O)-methyltransferase RlmB [Klebsiella pneumoniae]	RNA Processing
WAD14564.1	10502274	3597024		1798512			0			0			0	23S rRNA accumulation protein YceD [Klebsiella pneumoniae]	RNA Processing
WBL94322.1	21648727	8362439		4.18122e+06			0			0			0	bifunctional 23S rRNA (guanine(2069)-N(7))-methyltransferase RlmK/23S rRNA (guanine(2445)-N(2))-methyltransferase RlmL [Klebsiella pneumoniae subsp. pneumoniae]	RNA Processing
WAD04027.1	18317892	81068193		4.05341e+07			0			0			0	bifunctional 23S rRNA (guanine(2069)-N(7))-methyltransferase RlmK/23S rRNA (guanine(2445)-N(2))-methyltransferase RlmL [Klebsiella pneumoniae]	RNA Processing
WJT20724.1	35419394	19275764		9637882			0			0			0	DEAD/DEAH box helicase [Klebsiella pneumoniae subsp. pneumoniae]	RNA Processing
WP_265430242.1	23402933	11459062		5729531			0			0			0	DEAD/DEAH box helicase, partial [Klebsiella pneumoniae]	RNA Processing
WP_129367669.1	17706027	37017944		18508972			0			0			0	enolase C-terminal domain-like protein, partial [Klebsiella pneumoniae]	RNA Processing
WP_032433776.1	36209094	33371143	3322887	18347015		68351196	34175598			0			0	MULTISPECIES: ribonuclease R [Klebsiella]	RNA Processing
UZI61658.1	17668791	23243329		1.16217e+07			0			0			0	RNA chaperone ProQ [Klebsiella pneumoniae]	RNA Processing
UZL83307.1	69770584			0		31510822	15755411			0			0	SsrA-binding protein SmpB [Klebsiella pneumoniae]	RNA Processing
WAD04172.1	16009566	122503006		61251503			0			0			0	secretion protein HlyD [Klebsiella pneumoniae]	Secretion
WJD43011.1	10482407	39798615		1.98993e+07			0			0			0	signal peptide peptidase SppA [Klebsiella pneumoniae RYC492]	Secretion
WBF30749.1	16067871	89628674		44814337		12546309	6.27315e+06			0			0	signal peptide peptidase SppA [Klebsiella pneumoniae]	Secretion
UZI88773.1	7879547	41488217		2.07441e+07			0			0			0	SpoVR family protein [Klebsiella pneumoniae]	Sporulation
VXZ93053.1	14971735	269137		134568		86777594	43388797			0			0	Spore protein SP21 [Klebsiella pneumoniae]	Sporulation
UZL44448.1	7771375	15485576		7742788			0			0			0	cupin domain-containing protein [Klebsiella pneumoniae]	Stress Response
UZL66354.1	20644733	7068549		3.53427e+06			0			0			0	curved DNA-binding protein [Klebsiella pneumoniae]	Stress Response
WGI07043.1	9748641	10987233		5.49362e+06			0			0			0	selenide, water dikinase SelD [Klebsiella pneumoniae]	Stress Response
UZL54396.1	24776375	14308114		7154057		3712271	1.85614e+06			0			0	tRNA 4-thiouridine(8) synthase ThiI [Klebsiella pneumoniae]	Stress Response
WP_103156830.1	9694308	75295496		37647748		17390244	8695122			0			0	tRNA uracil 4-sulfurtransferase ThiI [Klebsiella pneumoniae]	Stress Response
WIN13459.1	113783966	6210951		3.10548e+06		97759254	48879627			0			0	RNA polymerase sigma factor RpoS [Klebsiella pneumoniae subsp. pneumoniae]	Stress Response
WCN58421.1	1121523	2030959		1.01548e+06			0			0			0	cold shock domain-containing protein [Klebsiella pneumoniae]	Stress Response
UZI90692.1	11396445	13339396	16631404	14985400		14388227	7.19411e+06	15581414		7790707		17073334	8536667	cold shock protein CspG (plasmid) [Klebsiella pneumoniae]	Stress Response
UZL61887.1	17039102	50103926	674881	2.53894e+07		33142449	1.65712e+07			0			0	cold shock-like protein CspD [Klebsiella pneumoniae]	Stress Response
WP_032432823.1	32703848	22295781		1.11479e+07		1787727	893864	9438703	5618617	7528660		29401782	14700891	MULTISPECIES: putative acyl-CoA thioester hydrolase [Klebsiella]	Stress Response
WCN49062.1	22897556	277529		138764		4443518	2221759		20486208	10243104		29401782	14700891	putative acyl-CoA thioester hydrolase [Klebsiella pneumoniae subsp. pneumoniae]	Stress Response
WJY47782.1	2400492	77673047		3.88365e+07		11355123	5.67756e+06	9438703	5618617	7528660		29401782	14700891	putative acyl-CoA thioester hydrolase [Klebsiella pneumoniae]	Stress Response
UZW71071.1	19487343	6855032		3427516			0			0			0	glutathione synthase [Klebsiella pneumoniae]	Stress Response
UZL22970.1	20604543	23980876		11990438			0		8584662	4292331			0	agmatinase [Klebsiella pneumoniae]	Stress Response
BEG96995.1	11138898	46675522		23337761			0			0			0	glycogen synthase (plasmid) [Klebsiella pneumoniae]	Stress Response
UZI61430.1	18541542	6994192		3497096			0			0			0	mannitol dehydrogenase family protein [Klebsiella pneumoniae]	Stress Response
WJH52244.1	37890878	35112855	17890392	2.65016e+07		8818835	4.40942e+06			0			0	PrkA family serine protein kinase [Klebsiella pneumoniae]	Stress Response
UZL54270.1	11196026	6676415		3.33821e+06			0			0			0	sigma factor-binding protein Crl [Klebsiella pneumoniae]	Stress Response
WP_032432652.1	14507018	18348292	2564157	1.04562e+07			0			0			0	MULTISPECIES: PsiF family protein [Klebsiella]	Stress Response
UZL52171.1	21111478	6749115		3.37456e+06		59831287	2.99156e+07			0			0	3-mercaptopyruvate sulfurtransferase [Klebsiella pneumoniae]	Stress Response
WP_267283693.1	24379077	49978745	31493365	40736055		37663848	18831924			0			0	aconitase family protein, partial [Klebsiella pneumoniae]	Stress Response
CAH1473818.1	2940281	21475654	23944824	22710239	1235543	13987329	7611436	23119443	10934614	1.7027e+07		1801328	900664	Aconitate hydratase 2 [Klebsiella pneumoniae]	Stress Response
WJD42938.1	20910352	11565307	62767175	37166241	37987054	919727	1.94534e+07			0			0	aconitate hydratase AcnA [Klebsiella pneumoniae RYC492]	Stress Response
WEE29901.1	3268143	28133342	1505271	1.48193e+07	37987054	20907486	29447270		62696454	31348227			0	aconitate hydratase AcnA [Klebsiella pneumoniae subsp. pneumoniae]	Stress Response
WFF21931.1	11315827	6363705	38959518	2.26616e+07	37987054	62645034	50316044			0			0	aconitate hydratase AcnA [Klebsiella pneumoniae]	Stress Response
VXZ90566.1	1552738			0	285748	6164343	3.22505e+06	23621006	2169341	1.28952e+07			0	16 kDa heat shock protein B [Klebsiella pneumoniae]	Stress Response
BDX10724.1	26626456	12752518	8501941	1.06272e+07		77667485	3.88337e+07	8625924		4312962		126498604	63249302	aldehyde-alcohol dehydrogenase [Klebsiella pneumoniae]	Stress Response
WBM00308.1	26648428	19946523	25336973	22641748	20896017	14150361	17523189	10159703	9260298	9.71e+06		524798	262399	alkyl hydroperoxide reductase subunit C [Klebsiella pneumoniae subsp. pneumoniae]	Stress Response
WBA50867.1	11062275	8229143	18751831	13490487		7443057	3.72153e+06	10159703	7583068	8.87139e+06		44186084	22093042	alkyl hydroperoxide reductase subunit C [Klebsiella pneumoniae]	Stress Response
WBY10997.1	717836	7876939		3.93847e+06		55336743	2.76684e+07			0			0	alkyl hydroperoxide reductase subunit F [Klebsiella pneumoniae subsp. pneumoniae]	Stress Response
UZL38561.1	26002386	31264617		1.56323e+07		19954524	9977262			0			0	alkyl hydroperoxide reductase subunit F [Klebsiella pneumoniae]	Stress Response
WP_274873899.1	20174202	9491656		4745828		5433577	2.71679e+06			0			0	ATP-dependent chaperone ClpB [Klebsiella pneumoniae]	Stress Response
WJH46219.1	40068732	328556	12737059	6.53281e+06		17475963	8.73798e+06	8625924		4312962		126498604	63249302	bifunctional acetaldehyde-CoA/alcohol dehydrogenase [Klebsiella pneumoniae]	Stress Response
WIN10603.1	25573465	403008		201504		7565035	3.78252e+06			0			0	catalase HPII [Klebsiella pneumoniae subsp. pneumoniae]	Stress Response
WAD03778.1	34588293	4473815		2.23691e+06		7565035	3.78252e+06			0			0	catalase HPII [Klebsiella pneumoniae]	Stress Response
WP_265926573.1	32960165	38099622		19049811		7565035	3.78252e+06			0			0	catalase HPII, partial [Klebsiella pneumoniae]	Stress Response
WHQ98881.1	3526528	19300404		9650202		92445575	4.62228e+07			0			0	catalase/peroxidase HPI [Klebsiella pneumoniae]	Stress Response
UZL66268.1	23988846	24284084	72658896	48471490	1399881	5233372	3.31663e+06			0			0	CsbD family protein [Klebsiella pneumoniae]	Stress Response
UZJ16660.1	19482959	1017773		508886		57567334	28783667			0			0	DJ-1/PfpI family protein [Klebsiella pneumoniae]	Stress Response
WP_265926751.1	10873672	21182366	50968762	36075564	18782593	36057178	2.74199e+07			0			0	DJ-1/PfpI family protein, partial [Klebsiella pneumoniae]	Stress Response
UZL67472.1	3320856	62736996	8420967	3.5579e+07	32456729	2923808	1.76903e+07			0			0	DNA starvation/stationary phase protection protein Dps [Klebsiella pneumoniae]	Stress Response
WGF67749.1	11210688	17304492		8652246		17377501	8.68875e+06			0			0	DsbC family protein (plasmid) [Klebsiella pneumoniae]	Stress Response
QRC66790.1	10927335			0		24231467	1.21157e+07			0			0	Dyp-type peroxidase [Klebsiella pneumoniae]	Stress Response
UZL74265.1	15407591	68600323		3.43002e+07			0			0			0	envelope stress response activation lipoprotein NlpE [Klebsiella pneumoniae]	Stress Response
UZL57472.1	20069893	1531118		765559	17722516	5193076	11457796	3934956		1967478			0	Fe-S biogenesis protein NfuA [Klebsiella pneumoniae]	Stress Response
VXZ83083.1	10237193	2303816		1151908			0			0			0	Free methionine-R-sulfoxide reductase [Klebsiella pneumoniae]	Stress Response
UZW99165.1	21262286			0		11221119	5.61056e+06			0			0	glutamate--cysteine ligase [Klebsiella pneumoniae]	Stress Response
UZI88870.1	9359313			0			0		12891554	6445777			0	glutathione peroxidase [Klebsiella pneumoniae]	Stress Response
UZJ06634.1	21490088			0		15230484	7615242			0			0	glutathione transferase GstA [Klebsiella pneumoniae]	Stress Response
UZL22932.1	20669106	7933758		3966879		12781255	6.39063e+06			0			0	glutathione-dependent disulfide-bond oxidoreductase [Klebsiella pneumoniae]	Stress Response
WGG74823.1	11402968			0		33445258	16722629			0			0	glutathione-disulfide reductase [Klebsiella pneumoniae subsp. pneumoniae]	Stress Response
UZL57552.1	17198518	323483		161742		33445258	16722629			0			0	glutathione-disulfide reductase [Klebsiella pneumoniae]	Stress Response
WAD06314.1	20487912	889724		444862			0			0			0	glutathionylspermidine synthase family protein [Klebsiella pneumoniae]	Stress Response
UZL07049.1	11286466	29511243		1.47556e+07			0			0			0	guanosine-5'-triphosphate,3'-diphosphate diphosphatase [Klebsiella pneumoniae]	Stress Response
UZJ20204.1	1908914			0	24507166	67313887	4.59105e+07	17645835	27412534	2.25292e+07			0	heat shock chaperone IbpA [Klebsiella pneumoniae]	Stress Response
UZI78635.1	1855316			0	285748	6542463	3.41411e+06	23621006	2169341	1.28952e+07			0	heat shock chaperone IbpB [Klebsiella pneumoniae]	Stress Response
WBY15186.1	24716249	71542314	16181906	43862110	27045636	25198374	26122005			0			0	heat shock survival AAA family ATPase ClpK (plasmid) [Klebsiella pneumoniae subsp. pneumoniae]	Stress Response
WBN57998.1	4239982	29114414	4722457	1.69184e+07	27045636	10158824	18602230			0			0	heat shock survival AAA family ATPase ClpK (plasmid) [Klebsiella pneumoniae]	Stress Response
WP_282840538.1	33966748	19564926	4722457	1.21437e+07	27045636	72729443	4.98875e+07			0			0	heat shock survival AAA family ATPase ClpK [Klebsiella pneumoniae]	Stress Response
UZL36876.1	12478371			0		33446088	16723044			0			0	Hsp33 family molecular chaperone HslO [Klebsiella pneumoniae]	Stress Response
WP_274265153.1	24805168	8927652	17873135	1.34004e+07	8925793	72661763	40793778	21732446	1889648	11811047	19123242	22984303	2.10538e+07	Hsp70 family protein, partial [Klebsiella pneumoniae]	Stress Response
WAD06042.1	107803474	98635675		4.93178e+07		5719998	2859999			0			0	large-conductance mechanosensitive channel protein MscL [Klebsiella pneumoniae]	Stress Response
WBL89359.1	31291946	35050076		17525038		1952657	976328			0			0	lysine decarboxylase CadA [Klebsiella pneumoniae subsp. pneumoniae]	Stress Response
UZI89750.1	17446252	15853476		7926738			0			0			0	manganese catalase family protein [Klebsiella pneumoniae]	Stress Response
WJT20574.1	3486859	30849568	3339324	17094446	8925793	223842	4.57482e+06	35934158	30981504	33457831	19123242	22984303	2.10538e+07	molecular chaperone DnaK [Klebsiella pneumoniae subsp. pneumoniae]	Stress Response
UZL21589.1	41581622	43021516	3339324	23180420	8925793	28685098	1.88054e+07	35934158	30981504	33457831	19123242	22984303	2.10538e+07	molecular chaperone DnaK [Klebsiella pneumoniae]	Stress Response
UZL85485.1	39051532	35123383	4368799	19746091	19276252	21848107	2.05622e+07	30231348	21185615	2.57085e+07		4425357	2.21268e+06	molecular chaperone HtpG [Klebsiella pneumoniae]	Stress Response
WP_016947418.1	41929782	33484637	1505271	17494954	37987054	24003775	3.09954e+07		62696454	31348227			0	MULTISPECIES: aconitate hydratase AcnA [Klebsiella]	Stress Response
WP_225025336.1	41474463	23390047	4722457	14056252	27045636	70033984	48539810			0			0	MULTISPECIES: heat shock survival AAA family ATPase ClpK [Enterobacteriaceae]	Stress Response
WP_048255129.1	4325661	25046387	4722457	14884422	27045636	8618104	17831870			0			0	MULTISPECIES: heat shock survival AAA family ATPase ClpK [Klebsiella/Raoultella group]	Stress Response
WP_032432937.1	16726707	9373487	13373975	11373731	647785	9040921	4844353	10989617	37983978	2.44868e+07		9026556	4513278	MULTISPECIES: thiol peroxidase [Klebsiella]	Stress Response
WP_033800373.1	25637164	17354612		8677306		1065756	532878			0			0	MULTISPECIES: two-component system response regulator OmpR [Enterobacteriaceae]	Stress Response
UZL26100.1	18616	17643875		8.82194e+06			0			0			0	NAD(P)H nitroreductase [Klebsiella pneumoniae]	Stress Response
UZL46629.1	19104686	18973774		9486887			0			0			0	nucleotide exchange factor GrpE [Klebsiella pneumoniae]	Stress Response
UZL35019.1	11370667	1677925		838962			0			0			0	OsmC family protein [Klebsiella pneumoniae]	Stress Response
UZL20301.1	26839883	39834297	6210264	2.30223e+07	24772715	18676594	2.17247e+07	5124173		2.56209e+06		76718256	38359128	osmotically-inducible lipoprotein OsmE [Klebsiella pneumoniae]	Stress Response
WP_285283273.1	17203925	23294686	6210264	14752475	24772715	8987694	1.68802e+07	5124173		2.56209e+06		52743713	2.63719e+07	osmotically-inducible lipoprotein OsmE, partial [Klebsiella pneumoniae]	Stress Response
WBA44833.1	10306533	26211265	33993317	30102291		14141268	7070634			0			0	oxidative stress defense protein [Klebsiella pneumoniae]	Stress Response
UZL54375.1	30786438	48823965	38320686	4.35723e+07	15303795	20452387	17878091	16797096	5985864	11391480	3218626	84628564	43923595	peroxiredoxin [Klebsiella pneumoniae]	Stress Response
CAH1477071.1	32003256	49692184	38320686	44006435	15303795	20902488	1.81031e+07	16797096	5985864	11391480	3218626	84628564	43923595	Probable peroxiredoxin [Klebsiella pneumoniae]	Stress Response
>sp|A6T4J7.1|RAPA_KLEP7 RecName: Full=RNA polymerase-associated protein RapA; AltName: Full=ATP-dependent helicase HepA	11005457	6978608		3489304			0			0			0	RecName: Full=RNA polymerase-associated protein RapA; AltName: Full=ATP-dependent helicase HepA	Stress Response
WGG74532.1	31016296	5173464	37092133	2.11328e+07		22924263	1.14621e+07	45963138	4450788	25206963			0	ribosome-dependent GTPase TypA [Klebsiella pneumoniae subsp. pneumoniae]	Stress Response
UZL53405.1	3221084	57183447	37092133	47137790		22924263	1.14621e+07	45963138	4450788	25206963			0	ribosome-dependent GTPase TypA [Klebsiella pneumoniae]	Stress Response
WP_125046786.1	109551994			0	285748	55675874	27980811	21922463	2169341	12045902			0	small heat shock chaperone IbpB [Klebsiella pneumoniae]	Stress Response
WP_126475136.1	1368303			0		97487537	4.87438e+07	16985417		8.49271e+06			0	small heat shock chaperone IbpB, partial [Klebsiella pneumoniae]	Stress Response
WDO00114.1	26671158	19328377	24901909	22115143		834645	417322			0			0	small heat shock protein sHSP20 (plasmid) [Klebsiella pneumoniae subsp. pneumoniae]	Stress Response
UZI84483.1	22739748	10422898		5211449		19643108	9821554			0		2051682	1025841	superoxide dismutase [Fe] [Klebsiella pneumoniae]	Stress Response
WAD10856.1	2159151	44213354	11432375	2.78229e+07	51882666	9380265	3.06315e+07	43020723	35724285	39372504	25720537	64730625	45225581	superoxide dismutase [Mn] [Klebsiella pneumoniae]	Stress Response
UZJ09098.1	1133832	9565716	3056803	6.31126e+06	19395347	7481556	1.34385e+07	2832275	9341107	6086691	31376288	13817969	2.25971e+07	thioredoxin TrxA [Klebsiella pneumoniae]	Stress Response
UZI66849.1	15723901	10488936		5244468		94884546	47442273			0			0	thioredoxin-dependent thiol peroxidase [Klebsiella pneumoniae]	Stress Response
UZL40895.1	23962527	15571712	16631404	16101558		15176402	7588201	15581414		7790707		17073334	8536667	transcription antiterminator/RNA stability regulator CspE [Klebsiella pneumoniae]	Stress Response
WP_265596935.1	17192526	71235364		35617682		2669886	1334943			0			0	trehalase family glycosidase, partial [Klebsiella pneumoniae]	Stress Response
UZI71453.1	18823729	5225465		2.61273e+06		15464172	7732086	107750656		53875328			0	two-component system response regulator ArcA [Klebsiella pneumoniae]	Stress Response
UZL13203.1	22219661	4243625	48595895	26419760		5457051	2.72853e+06			0			0	universal stress protein UspF [Klebsiella pneumoniae]	Stress Response
UZL49677.1	16622566	4575797		2.2879e+06			0			0			0	YeaH/YhbH family protein [Klebsiella pneumoniae]	Stress Response
UZJ00837.1	24992851	37919377	99004877	68462127	62428705	20296451	41362578			0			0	YfbU family protein [Klebsiella pneumoniae]	Stress Response
WEE33015.1	1711067	6108337		3.05417e+06		63942773	3.19714e+07			0			0	YfgM family protein [Klebsiella pneumoniae subsp. pneumoniae]	Stress Response
UZI99926.1	11171367	14233353		7.11668e+06			0			0			0	serine endoprotease DegQ [Klebsiella pneumoniae]	Stress Response
UZL37259.1	31583304	6058163	8663299	7360731		11181047	5.59052e+06			0			0	glutamate--ammonia ligase [Klebsiella pneumoniae]	Stress Response
UZJ13421.1	29407	26789984	29540022	28165003	6679298	19142996	12911147	34997864	13416687	2.42073e+07		16966602	8483301	autonomous glycyl radical cofactor GrcA [Klebsiella pneumoniae]	Stress Response
WP_289458395.1	7932185	40119998		20059999			0			0			0	histone H4, partial [Klebsiella pneumoniae]	Structural Support DNA
WP_265922222.1	5677602	14350217		7.17511e+06		49852225	2.49261e+07			0			0	Rho termination factor N-terminal domain-containing protein, partial [Klebsiella pneumoniae]	Transcription
WGG79985.1	2724339	12188307	7523843	9856075		5861423	2.93071e+06	41040152	39608887	4.03245e+07		4550957	2.27548e+06	transcription termination factor Rho [Klebsiella pneumoniae subsp. pneumoniae]	Transcription
UZI71972.1	37428308	14250748	7523843	1.08873e+07		6030549	3.01527e+06	41040152	39608887	4.03245e+07		4550957	2.27548e+06	transcription termination factor Rho [Klebsiella pneumoniae]	Transcription
WBL96470.1	16057672			0			0		30745087	1.53725e+07			0	ATP-dependent RNA helicase DeaD [Klebsiella pneumoniae subsp. pneumoniae]	Transcription
WGG81230.1	10940508	5841279		2.92064e+06		38199457	1.90997e+07			0			0	ATP-dependent RNA helicase SrmB [Klebsiella pneumoniae subsp. pneumoniae]	Transcription
UZL27722.1	2677617	86319734	12133972	49226853	7542434	8398873	7.97065e+06	8635258	13687826	11161542	67345566	19769664	43557615	DNA-binding protein HU-alpha [Klebsiella pneumoniae]	Transcription
UZL06123.1	21078577	8130875	30651658	1.93913e+07	31139624	39980737	3.55602e+07	63548035		3.1774e+07	33361176	21757017	2.75591e+07	DNA-binding protein HU-beta [Klebsiella pneumoniae]	Transcription
UZJ13488.1	21137918	40194794		20097397			0			0			0	DNA-binding protein StpA [Klebsiella pneumoniae]	Transcription
UZL52891.1	10564181			0		7731613	3.86581e+06		101736194	50868097			0	DNA-binding transcriptional regulator Fis [Klebsiella pneumoniae]	Transcription
WJT18491.1	22593582	12553441	2127892	7.34067e+06	15768549	74337617	45053083		24960342	12480171			0	DNA-binding transcriptional regulator H-NS [Klebsiella pneumoniae subsp. pneumoniae]	Transcription
UZI73951.1	24351149	14674108	25178218	19926163	15768549	8843193	12305871		24960342	12480171			0	DNA-binding transcriptional regulator H-NS [Klebsiella pneumoniae]	Transcription
WAD07449.1	30059366	6602796		3301398		27166077	1.3583e+07		1953609	976804			0	DNA-binding transcriptional regulator KdgR [Klebsiella pneumoniae]	Transcription
WP_265783244.1	22777809	4409547		2.20477e+06		19224481	9.61224e+06		1953609	976804			0	DNA-binding transcriptional regulator KdgR, partial [Klebsiella pneumoniae]	Transcription
UZI99349.1	17859505	6526534		3263267		13907465	6.95373e+06			0			0	DNA-binding transcriptional regulator OxyR [Klebsiella pneumoniae]	Transcription
WBM02051.1	2690703	29847227		1.49236e+07	8244175	15005615	11624895	14020022	1656324	7838173		21307546	10653773	DNA-directed RNA polymerase subunit alpha [Klebsiella pneumoniae subsp. pneumoniae]	Transcription
UZL47341.1	3423774	3334475		1.66724e+06	8244175	15304319	11774247	14020022	1656324	7838173		21307546	10653773	DNA-directed RNA polymerase subunit alpha [Klebsiella pneumoniae]	Transcription
WCN50261.1	38334186	47164152	3973997	2.55691e+07	12293651	22926326	1.761e+07	2965114	31124531	1.70448e+07	53509955	2793255	28151605	DNA-directed RNA polymerase subunit beta [Klebsiella pneumoniae subsp. pneumoniae]	Transcription
WBM01428.1	22871931	15519046	15621875	1.55705e+07	50522427	66721763	58622095	26044763	4729933	15387348			0	DNA-directed RNA polymerase subunit beta' [Klebsiella pneumoniae subsp. pneumoniae]	Transcription
UZJ09165.1	46079437	58503363	3973997	31238680	12293651	24923275	18608463	2965114	31124531	1.70448e+07	53509955	2793255	28151605	DNA-directed RNA polymerase subunit beta [Klebsiella pneumoniae]	Transcription
WP_275265250.1	3677675	34088117	36126714	3.51074e+07	12293651	15071178	1.36824e+07	27362332	26095586	26728959	53509955	2507971	28008963	DNA-directed RNA polymerase subunit beta, partial [Klebsiella pneumoniae]	Transcription
QSC38569.1	22927605	43902236		21951118		22738647	1.13693e+07		5882514	2941257			0	elongation factor 4 [Klebsiella pneumoniae]	Transcription
WEE33370.1	1045807	21422412		10711206		5087132	2543566			0			0	elongation factor G [Klebsiella pneumoniae subsp. pneumoniae]	Transcription
UZL17219.1	14610808			0		10405457	5.20273e+06			0		20688339	1.03442e+07	elongation factor P [Klebsiella pneumoniae]	Transcription
WBY12760.1	36123672	41646028	50489625	4.60678e+07	29675309	18005288	2.38403e+07	50918836	62257184	56588010	23597168	5851565	1.47244e+07	elongation factor Tu [Klebsiella pneumoniae subsp. pneumoniae]	Transcription
VXZ91496.1	32434918	25063912	2449349	1.37566e+07	17633322	11204684	14419003	23072582	36752375	2.99125e+07	12240558	2948576	7594567	Elongation factor Tu 1 [Klebsiella pneumoniae]	Transcription
WP_274817622.1	34062842	3986513	50489625	27238069	285787	17894502	9.09014e+06	53194676	581023	2.68878e+07	23452098	5478592	14465345	elongation factor Tu, partial [Klebsiella pneumoniae]	Transcription
WP_281112188.1	19349591	2193249		1.09662e+06		79415955	3.9708e+07			0			0	helix-turn-helix domain-containing protein [Klebsiella pneumoniae]	Transcription
WP_265926768.1	23910262	7874924		3937462		14412832	7206416			0			0	helix-turn-helix domain-containing protein, partial [Klebsiella pneumoniae]	Transcription
UZI87578.1	22179163	22604521		1.13023e+07			0		90499466	45249733		7642088	3821044	transcription elongation factor GreA [Klebsiella pneumoniae]	Transcription
UZI87587.1	31398376	6697206	5039477	5.86834e+06		14454292	7227146			0			0	transcription termination factor NusA [Klebsiella pneumoniae]	Transcription
QSC00135.1	15983528	36766853	30322995	33544924		8668718	4334359			0			0	transcription termination/antitermination protein NusA [Klebsiella pneumoniae]	Transcription
WJD44667.1	117035446	24604739		1.23024e+07		9276179	4.63809e+06			0			0	transcription termination/antitermination protein NusG [Klebsiella pneumoniae RYC492]	Transcription
WP_102015139.1	1997715	11974646	18755297	1.5365e+07	15768549	7357159	11562854		24960342	12480171			0	H-NS family nucleoid-associated regulatory protein, partial [Klebsiella pneumoniae]	Transcription Inhibitor
WP_165455067.1	14545633	26994617	6422921	16708769		14860343	7.43017e+06			0			0	MULTISPECIES: H-NS family nucleoid-associated regulatory protein, partial [Klebsiella]	Transcriptional Inhibitor
WP_244599521.1	12963135	82992053		4.1496e+07		27236566	13618283			0			0	MULTISPECIES: winged helix-turn-helix domain-containing protein, partial [Enterobacteriaceae]	Transcriptional Regulator
UZL47389.1	30938925	999611		499806		1827237	913618			0			0	cAMP-activated global transcriptional regulator CRP [Klebsiella pneumoniae]	Transcriptional Regulator
WP_265926546.1	23227809	21211865		1.06059e+07		38595386	19297693			0			0	cAMP-activated global transcriptional regulator CRP, partial [Klebsiella pneumoniae]	Transcriptional Regulator
WDN99439.1	101516556	7165483		3.58274e+06			0			0			0	catabolite repressor/activator [Klebsiella pneumoniae subsp. pneumoniae]	Transcriptional Regulator
UZL09933.1	20921562	100972705		5.04864e+07			0			0			0	catabolite repressor/activator [Klebsiella pneumoniae]	Transcriptional Regulator
WP_289266342.1	115153465	24243181		1.21216e+07			0			0			0	HTH-type transcriptional regulator GalR [Klebsiella pneumoniae]	Transcriptional Regulator
UZL74961.1	21071303	24125527	48122382	3.6124e+07	40944882	8520888	24732885			0			0	leucine-responsive transcriptional regulator Lrp [Klebsiella pneumoniae]	Transcriptional Regulator
WP_032433835.1	20232439	100586176		50293088			0			0			0	MULTISPECIES: RNA polymerase-associated protein RapA [Klebsiella]	Transcriptional Regulator
CAH1462720.1	20372705	45182686	5039477	2.51111e+07		1262813	631406			0			0	N utilization substance protein A [Klebsiella pneumoniae]	Transcriptional Regulator
WDN95580.1	10919758	9970237		4.98512e+06			0			0			0	RNA-binding transcriptional accessory protein [Klebsiella pneumoniae subsp. pneumoniae]	Transcriptional Regulator
UZL73052.1	31762982	2874805		1.4374e+06		19066138	9533069			0			0	RNA-binding transcriptional accessory protein [Klebsiella pneumoniae]	Transcriptional Regulator
UZL16551.1	10012824	5141372		2570686			0			0			0	transcription antitermination factor NusB [Klebsiella pneumoniae]	Transcriptional Regulator
UZL29497.1	10349361	2012554		1006277			0			0			0	LacI family DNA-binding transcriptional regulator [Klebsiella pneumoniae]	Transcriptional Regulator
UZL83250.1	15078021	70529663		3.52648e+07		34469672	17234836			0			0	nitrogen regulatory protein P-II [Klebsiella pneumoniae]	Transcriptional Regulator
WHJ06000.1	16636874	29786328		14893164		28240085	1.412e+07			0			0	ribonuclease E activity regulator RraA [Klebsiella pneumoniae subsp. pneumoniae]	Transcriptional Regulator
UZI68164.1	21722316	33959001		1.69795e+07		29985706	14992853			0			0	ribonuclease E activity regulator RraA [Klebsiella pneumoniae]	Transcriptional Regulator
WP_094166586.1	11533221	24255085		1.21275e+07		83565125	4.17826e+07			0			0	MULTISPECIES: cAMP-activated global transcriptional regulator CRP [Enterobacteriaceae]	Transcriptional Regulator
WBN68784.1	2760566	34190332	76470312	55330322	21422537	18570256	1.99964e+07	37783674	37994043	3.78889e+07	10331057	33401382	2.18662e+07	30S ribosomal protein S1 [Klebsiella pneumoniae]	Translation
UZL28333.1	31207022	5385661	9526678	7.45617e+06	50566416	19931475	3.52489e+07	69447446	8231682	38839564	27241519	6702579	16972049	30S ribosomal protein S10 [Klebsiella pneumoniae]	Translation
UZL47343.1	27030505	3046186	6265942	4656064	17634788	15567955	1.66014e+07	73408076	5918005	3.9663e+07	20430403	8037259	14233831	30S ribosomal protein S11 [Klebsiella pneumoniae]	Translation
UZL47374.1	22421829	79677754	31708853	5.56933e+07		1974201	987100			0		48266083	2.4133e+07	30S ribosomal protein S12 [Klebsiella pneumoniae]	Translation
WBL96351.1	21011943	21499006	3346641	1.24228e+07	1751021	11125633	6438327	16712985		8.35649e+06		23859548	11929774	30S ribosomal protein S13 [Klebsiella pneumoniae subsp. pneumoniae]	Translation
UZJ19826.1	280256	25995502	3346641	1.46711e+07	1751021	12325102	7.03806e+06	16712985		8.35649e+06		23859548	11929774	30S ribosomal protein S13 [Klebsiella pneumoniae]	Translation
UZL70174.1	28262247	13045436	30291375	2.16684e+07	15769202	5921334	10845268	11216884	86754297	4.89856e+07	8446883	18587832	1.35174e+07	30S ribosomal protein S14 [Klebsiella pneumoniae]	Translation
UZI79131.1	1886229	15392744	6551631	1.09722e+07	34691565	8278272	2.14849e+07	36470354	15737887	2.61041e+07	16299363	5269019	10784191	30S ribosomal protein S15 [Klebsiella pneumoniae]	Translation
WBL91646.1	16260732	4857854		2428927		4397932	2198966			0		76715076	38357538	30S ribosomal protein S16 [Klebsiella pneumoniae subsp. pneumoniae]	Translation
UZL83297.1	27005576	6391493		3.19575e+06		46969917	2.3485e+07			0		76715076	38357538	30S ribosomal protein S16 [Klebsiella pneumoniae]	Translation
WDO22262.1	14687294	22879963	25643525	24261744	5819067	13945527	9882297		31569292	15784646	5490296	628974	3059635	30S ribosomal protein S17 [Klebsiella pneumoniae]	Translation
WAD10513.1	2297582	10955894	16047229	1.35016e+07		4454779	2.22739e+06	6282807	14170052	1.02264e+07	34221576	2701272	18461424	30S ribosomal protein S18 [Klebsiella pneumoniae]	Translation
UZL72991.1	23470692	24630023	9991663	17310843	76474277	13911131	45192704	878335	41533633	21205984	61551704	11746514	36649109	30S ribosomal protein S19 [Klebsiella pneumoniae]	Translation
WP_277450650.1	3651325	24891729	14768745	19830237	50067572	9359058	29713315	26715205	81068005	53891605		13684543	6.84227e+06	30S ribosomal protein S2 [Klebsiella pneumoniae]	Translation
UZW97442.1	30402582	36450395	70766167	53608281	20442428	27406268	23924348	4611767	75880107	40245937	8408694	14309178	11358936	30S ribosomal protein S20 [Klebsiella pneumoniae]	Translation
UZL83772.1	31866464	23433104	38806553	3.11198e+07	22984875	13670439	18327657	6525353	19648304	1.30868e+07	21538247	583069	11060658	30S ribosomal protein S21 [Klebsiella pneumoniae]	Translation
WIH66556.1	19198265	27806697	18519417	23163057	33355463	17904125	25629794	17111582	36323298	26717440	11052717	375525	5714121	30S ribosomal protein S3 [Klebsiella pneumoniae]	Translation
UZL83974.1	35078256	14604947	23375883	18990415	10743928	7964161	9.35404e+06	25985975	2507611	14246793	11897674	25654102	18775888	30S ribosomal protein S4 [Klebsiella pneumoniae]	Translation
WAD06029.1	32824097	7799755	16411572	1.21057e+07	9994832	4496893	7.24586e+06	13182476	13231355	1.32069e+07	62919844	17137184	40028514	30S ribosomal protein S5 [Klebsiella pneumoniae]	Translation
UZL48170.1	30045026	3433834	5402648	4418241	1037054	17116445	9.07675e+06	475253	36241525	18358389	26539966	17592705	2.20663e+07	30S ribosomal protein S6 [Klebsiella pneumoniae]	Translation
UZL70194.1	34407886	6234915	14910079	10572497	8069289	3649686	5.85949e+06	46096426	7102943	2.65997e+07	37032656	16303585	2.66681e+07	30S ribosomal protein S7 [Klebsiella pneumoniae]	Translation
WBL96343.1	21167195	11864518	53192645	3.25286e+07	19504849	67272505	43388677	2943146	17375289	1.01592e+07	16048595	27767864	2.19082e+07	30S ribosomal protein S8 [Klebsiella pneumoniae subsp. pneumoniae]	Translation
UZI67658.1	28554343	15437174	12758524	14097849	21565068	81282793	5.14239e+07	9487959	17375289	13431624	16048595	3672035	9860315	30S ribosomal protein S8 [Klebsiella pneumoniae]	Translation
UZL18060.1	27744464	49213215	8455517	28834366	50601846	24678465	3.76402e+07	5788507	7745705	6767106	42584795	14999482	2.87921e+07	30S ribosomal protein S9 [Klebsiella pneumoniae]	Translation
WCT42192.1	26817584	102140	23574047	1.18381e+07	13516377	59092484	3.63044e+07	22749398	20568887	2.16591e+07	10818399	2590484	6.70444e+06	50S ribosomal protein L1 [Klebsiella pneumoniae]	Translation
WJU54118.1	22420107	14537806		7268903		9968269	4.98413e+06	8650525	8751721	8701123	3443467	75457935	39450701	50S ribosomal protein L10 [Klebsiella pneumoniae]	Translation
WFF16467.1	20706622	49934793	10040877	29987835	36564695	27100707	31832701	80085605	65727134	7.29064e+07	28076836	79031895	5.35544e+07	50S ribosomal protein L11 [Klebsiella pneumoniae]	Translation
UZL07697.1	33440018	29102436	253812	14678124	3789684	14400575	9.09513e+06	14740906	24373745	1.95573e+07	12315793	231952	6.27387e+06	50S ribosomal protein L13 [Klebsiella pneumoniae]	Translation
WP_270959025.1	30839896	25666344	253812	12960078	3789684	14400575	9.09513e+06	14740906	24373745	1.95573e+07	12315793	231952	6.27387e+06	50S ribosomal protein L13, partial [Klebsiella pneumoniae]	Translation
UZJ08515.1	2565597	23083559		1.15418e+07	11942699	13195381	12569040	20369729	30182505	25276117	19173868	5612673	1.23933e+07	50S ribosomal protein L14 [Klebsiella pneumoniae]	Translation
WFM03807.1	23862738	32016262	63831875	4.79241e+07	4077317	24160643	14118980	8229626	61567676	34898651	57692534	12231106	34961820	50S ribosomal protein L15 [Klebsiella pneumoniae]	Translation
UZI87468.1	20592017	120635205	37428533	79031869	21692703	6582231	14137467	26346667	14685465	20516066	11372815	301949	5837382	50S ribosomal protein L16 [Klebsiella pneumoniae]	Translation
WEU01360.1	2123945	55487277	13151173	34319225	10129724	35618766	22874245	10201481	13551831	11876656	18226092	19839783	1.90329e+07	50S ribosomal protein L17 [Klebsiella pneumoniae]	Translation
UZI64889.1	24754227	12674826	12281957	1.24784e+07		9606515	4.80326e+06	29390845	636622	1.50137e+07		3449177	1.72459e+06	50S ribosomal protein L18 [Klebsiella pneumoniae]	Translation
WBL97110.1	2670068	204821	21634858	1.09198e+07	9589188	63526553	3.65579e+07	13755769	10400182	1.2078e+07	61053906	2010312	31532109	50S ribosomal protein L19 [Klebsiella pneumoniae subsp. pneumoniae]	Translation
WBY12768.1	37260437	16761808	1214743	8.98828e+06	6415865	83973914	4.51949e+07	15877517	1980647	8929082	64315405	26698182	4.55068e+07	50S ribosomal protein L2 [Klebsiella pneumoniae subsp. pneumoniae]	Translation
UZL11100.1	4034916	19004314	12405552	15704933	6415865	9055186	7.73553e+06	15877517	1980647	8929082	64315405	26698182	4.55068e+07	50S ribosomal protein L2 [Klebsiella pneumoniae]	Translation
UZL68781.1	23336786	13364178		6682089	48993738	6006938	27500338	20610849	47712225	34161537	33072723		1.65364e+07	50S ribosomal protein L20 [Klebsiella pneumoniae]	Translation
UZL18094.1	22214343	4136533	8529015	6332774	50414404	26920738	38667571	8230918	11047101	9.63901e+06	57054043	10921111	33987577	50S ribosomal protein L21 [Klebsiella pneumoniae]	Translation
UZI99858.1	30261615	37872004	1409085	1.96405e+07	5073287	26451744	1.57625e+07	5981922	8045453	7.01369e+06	64854907	14659965	39757436	50S ribosomal protein L22 [Klebsiella pneumoniae]	Translation
WAD06014.1	26710657	1011985	3087368	2.04968e+06	21892883	7989983	14941433	33956775	26585247	30271011	27933743	54943457	41438600	50S ribosomal protein L23 [Klebsiella pneumoniae]	Translation
WJD45283.1	2600895	18058842	36301436	27180139	11716064	9817575	1.07668e+07	22486581	14585952	1.85363e+07	22275881	6197847	14236864	50S ribosomal protein L24 [Klebsiella pneumoniae RYC492]	Translation
UZL52926.1	353426	32932863	36301436	3.46171e+07	11716064	16196144	13956104	22486581	14585952	1.85363e+07	22275881	6694775	14485328	50S ribosomal protein L24 [Klebsiella pneumoniae]	Translation
UZL23695.1	23895396	13951515		6.97576e+06		44235405	2.21177e+07	991823	36169644	1.85807e+07		9265151	4.63258e+06	50S ribosomal protein L25 [Klebsiella pneumoniae]	Translation
UZW98631.1	20981949	7418987		3.70949e+06		40571658	20285829			0			0	50S ribosomal protein L27 [Klebsiella pneumoniae]	Translation
UZL53223.1	19132639	5701794	88307605	4.70047e+07		32885674	16442837	531548		265774	5695652	12154338	8924995	50S ribosomal protein L28 [Klebsiella pneumoniae]	Translation
UZW70768.1	37088232	44640875	11368641	28004758	8398763	23379562	1.58892e+07	2635079	66442705	34538892	14803889	86753955	50778922	50S ribosomal protein L3 [Klebsiella pneumoniae]	Translation
UZL07639.1	177897	39046747		1.95234e+07			0			0		26292413	1.31462e+07	50S ribosomal protein L30 [Klebsiella pneumoniae]	Translation
UZL10570.1	21502107	56561733		2.82809e+07		17773849	8.88692e+06			0			0	50S ribosomal protein L31 [Klebsiella pneumoniae]	Translation
UZL10803.1	21806146	88057295	31174268	5.96158e+07		3056412	1528206			0		27504004	13752002	50S ribosomal protein L33 [Klebsiella pneumoniae]	Translation
UZI87088.1	19255396	12849645	3693356	8.2715e+06	20410657	8935032	1.46728e+07	9202402	15796423	1.24994e+07	63274863	6550311	34912587	50S ribosomal protein L34 [Klebsiella pneumoniae]	Translation
WAD11343.1	3036708	27993297	1120805	14557051		13036303	6.51815e+06	15917637	12510618	1.42141e+07		721907	360954	50S ribosomal protein L4 [Klebsiella pneumoniae]	Translation
WBL85604.1	1925271	80846978	18036563	4.94418e+07			0	3630257	13450723	8540490	23473618	15711672	19592645	50S ribosomal protein L5 [Klebsiella pneumoniae subsp. pneumoniae]	Translation
UZI92726.1	31670392	11774033	18036563	14905298			0	3630257	13450723	8540490	23473618	15711672	19592645	50S ribosomal protein L5 [Klebsiella pneumoniae]	Translation
WBM02041.1	2572825	27308686	21189023	2.42489e+07	20365947	15510447	17938197	6189616	21696362	13942989	15216464	6775527	1.0996e+07	50S ribosomal protein L6 [Klebsiella pneumoniae subsp. pneumoniae]	Translation
UZI99868.1	29410495	428664	3226436	1827550	20365947	2439677	11402812	7160662	35875637	2.15181e+07	21947266	9856255	1.59018e+07	50S ribosomal protein L6 [Klebsiella pneumoniae]	Translation
WP_203191151.1	71006454	19621406	34209622	26915514			0			0		7424142	3712071	50S ribosomal protein L6, partial [Klebsiella pneumoniae]	Translation
UZI64279.1	26142273	1025905	30525818	1.57759e+07	12104659	6539977	9322318	18821232	17408951	1.81151e+07	14371738	19676594	17024166	50S ribosomal protein L7/L12 [Klebsiella pneumoniae]	Translation
WHJ05671.1	27895007	9464486	8506756	8985621	38169	55811523	27924846	11034639	1174942	6.10479e+06	94414124	179139	4.72966e+07	50S ribosomal protein L9 [Klebsiella pneumoniae subsp. pneumoniae]	Translation
UZW69950.1	34443402	11227315	10593314	1.09103e+07	41823496	64074875	5.29492e+07	11034639	1278788	6.15671e+06	94414124	2011335	4.82127e+07	50S ribosomal protein L9 [Klebsiella pneumoniae]	Translation
WP_265925566.1	10832844	49799368		24899684		22549634	11274817			0			0	50S ribosome-binding GTPase, partial [Klebsiella pneumoniae]	Translation
WIB82341.1	29500668	12939059	78829944	4.58845e+07		37909521	1.89548e+07	41862134	28579642	35220888			0	energy-dependent translational throttle protein EttA [Klebsiella pneumoniae]	Translation
WP_265922130.1	63895267	4541706		2270853		26540764	13270382	61403687		3.07018e+07		15223329	7.61166e+06	MULTISPECIES: 50S ribosomal protein L22, partial [Gammaproteobacteria]	Translation
WGG73732.1	11644338	746438		373219		2522865	1.26143e+06			0			0	methionine ABC transporter substrate-binding lipoprotein MetQ [Klebsiella pneumoniae subsp. pneumoniae]	Transport
UZL21401.1	21039307	94242926		47121463		44897375	2.24487e+07			0			0	methionine ABC transporter substrate-binding lipoprotein MetQ [Klebsiella pneumoniae]	Transport
UZJ11705.1	6073446	26730186		13365093			0			0			0	AraC family transcriptional regulator [Klebsiella pneumoniae]	Transport
WBL83688.1	1509165	7834677	19423259	13628968			0			0			0	glutathione ABC transporter substrate-binding protein GsiB [Klebsiella pneumoniae subsp. pneumoniae]	Transport
UZL20743.1	25620953	11137212	19423259	1.52802e+07		17049721	8.52486e+06			0			0	glutathione ABC transporter substrate-binding protein GsiB [Klebsiella pneumoniae]	Transport
WP_218452533.1	18429509	7834677	19423259	13628968		17049721	8.52486e+06			0			0	glutathione ABC transporter substrate-binding protein GsiB, partial [Klebsiella pneumoniae]	Transport
UZL56894.1	15651144	881965	19328589	10105277		37285544	18642772	58366986	46526965	5.2447e+07		7669579	3.83479e+06	HAAAP family serine/threonine permease [Klebsiella pneumoniae]	Transport
WJQ39929.1	11370163	881965	19328589	10105277		37285544	18642772	58366986	46526965	5.2447e+07		52295264	26147632	HAAAP family serine/threonine permease, partial [Klebsiella pneumoniae]	Transport
UZI59591.1	16822003			0		6565081	3.28254e+06			0			0	alpha-glucoside-specific PTS transporter subunit IIBC [Klebsiella pneumoniae]	Transport
UZI73549.1	374019	18059855		9.02993e+06		24617432	12308716			0			0	galactose/glucose ABC transporter substrate-binding protein MglB [Klebsiella pneumoniae]	Transport
UZI97321.1	54962627			0	11860741	32100386	2.19806e+07			0		3864969	1.93248e+06	amino acid permease [Klebsiella pneumoniae]	Transport
WIN10918.1	15813577	30696467		1.53482e+07	9318701	22046194	1.56824e+07			0			0	arginine ABC transporter substrate-binding protein [Klebsiella pneumoniae subsp. pneumoniae]	Transport
WP_025983177.1	1424047	70265375		3.51327e+07		25051755	1.25259e+07			0			0	arginine ABC transporter substrate-binding protein ArtI [Klebsiella pneumoniae]	Transport
WGG78744.1	11180452	13652267		6.82613e+06			0			0			0	amino acid ABC transporter substrate-binding protein [Klebsiella pneumoniae subsp. pneumoniae]	Transport
UZW96820.1	30935352	5148251	18402002	1.17751e+07	8100376	1599021	4.8497e+06			0			0	amino acid ABC transporter substrate-binding protein [Klebsiella pneumoniae]	Transport
WP_203560129.1	95140015	8349209		4.1746e+06			0		19929335	9.96467e+06			0	carbon starvation CstA family protein [Klebsiella pneumoniae]	Transport
WDN94789.1	1012471	28103113		1.40516e+07			0			0			0	cytochrome b562 [Klebsiella pneumoniae subsp. pneumoniae]	Transport
UZI68529.1	20632257	28103113		1.40516e+07		3719882	1859941			0			0	cytochrome b562 [Klebsiella pneumoniae]	Transport
UZJ10345.1	1620863	72033755		3.60169e+07		20724727	1.03624e+07			0			0	cytochrome d ubiquinol oxidase subunit II [Klebsiella pneumoniae]	Transport
UZL74440.1	24805995	15492591	15709988	1.56013e+07	8349707	8767375	8558541	12091342	2456311	7.27383e+06	59579266	14759788	37169527	cytochrome o ubiquinol oxidase subunit I [Klebsiella pneumoniae]	Transport
WP_285288507.1	22591924	13852366	15709988	14781177	8349707	7734926	8.04232e+06	12091342	2456311	7.27383e+06	59579266	14759788	37169527	cytochrome o ubiquinol oxidase subunit I, partial [Klebsiella pneumoniae]	Transport
WBM00584.1	24066617	13622141	11803615	12712878	11401664	78147554	44774609	19957161	15809766	1.78835e+07		20101804	10050902	cytochrome o ubiquinol oxidase subunit II [Klebsiella pneumoniae subsp. pneumoniae]	Transport
UZL67032.1	27996463	17198033	11803615	14500824	11401664	10297518	10849591	19957161	15809766	1.78835e+07		20101804	10050902	cytochrome o ubiquinol oxidase subunit II [Klebsiella pneumoniae]	Transport
WBL87778.1	23709923	249292	16795071	8.52218e+06		77759355	3.88797e+07		16651787	8.32589e+06		831429	415714	cytochrome ubiquinol oxidase subunit I [Klebsiella pneumoniae subsp. pneumoniae]	Transport
UZI80380.1	29693542	2921699	16795071	9858385		8444176	4222088		16651787	8.32589e+06		831429	415714	cytochrome ubiquinol oxidase subunit I [Klebsiella pneumoniae]	Transport
WP_265926761.1	17206287	36611797		1.83059e+07			0			0			0	MFS transporter, partial [Klebsiella pneumoniae]	Transport
UZJ09286.1	19356496	40548188		20274094			0			0			0	glycine betaine/L-proline transporter ProP [Klebsiella pneumoniae]	Transport
WP_265926930.1	6450628	39363916		19681958			0			0			0	glycine betaine/L-proline transporter ProP, partial [Klebsiella pneumoniae]	Transport
UZI66615.1	18199477	8175973		4.08799e+06			0			0			0	ABC transporter substrate-binding protein [Klebsiella pneumoniae]	Transport
WP_265930208.1	10900846	32698462		16349231			0			0			0	ABC transporter substrate-binding protein, partial [Klebsiella pneumoniae]	Transport
WP_267284824.1	11234515	9472411		4.73621e+06			0			0			0	BCCT family transporter [Klebsiella pneumoniae]	Transport
QKT54883.1	11536548	23586661		1.17933e+07			0			0			0	extracellular solute-binding protein [Klebsiella pneumoniae]	Transport
UZL61958.1	25622742	21499608		10749804			0			0			0	glutamine ABC transporter substrate-binding protein GlnH [Klebsiella pneumoniae]	Transport
UZI73492.1	19145285	8402882		4201441			0			0			0	glycerol-3-phosphate transporter [Klebsiella pneumoniae]	Transport
UZI83815.1	19662459			0		2813659	1.40683e+06			0			0	histidine ABC transporter substrate-binding protein HisJ [Klebsiella pneumoniae]	Transport
UZJ19984.1	109152596	22362941		1.11815e+07			0			0			0	inorganic phosphate transporter PitA [Klebsiella pneumoniae]	Transport
UZL73962.1	16021596	4605202		2302601			0			0			0	lipocalin family protein [Klebsiella pneumoniae]	Transport
WBM00087.1	10419252	2976529	1237967	2107248	15401626	32511445	2.39565e+07	46878168	26214917	3.65465e+07			0	lipoprotein [Klebsiella pneumoniae subsp. pneumoniae]	Transport
UZL54905.1	22131561	50263813	14432705	32348259	18716497	61022134	3.98693e+07	46878168	26214917	3.65465e+07			0	lipoprotein [Klebsiella pneumoniae]	Transport
WBL84954.1	14609637	13130242		6565121		11444263	5.72213e+06			0			0	maltose/maltodextrin ABC transporter substrate-binding protein MalE [Klebsiella pneumoniae subsp. pneumoniae]	Transport
UZX00113.1	17663664			0		8974877	4.48744e+06			0			0	MetQ/NlpA family lipoprotein [Klebsiella pneumoniae]	Transport
WP_023302198.1	16128879	8918811		4.45941e+06			0			0			0	MULTISPECIES: ABC transporter substrate-binding protein [Klebsiella]	Transport
WP_136033471.1	15477802	1774434		887217		11659132	5829566			0		14925726	7462863	MULTISPECIES: lipoprotein [Klebsiella]	Transport
UZI75649.1	83488556			0		30700867	1.53504e+07			0			0	oligopeptide ABC transporter substrate-binding protein OppA [Klebsiella pneumoniae]	Transport
WAD03636.1	23407332	9040846		4520423			0			0			0	peptide ABC transporter substrate-binding protein [Klebsiella pneumoniae]	Transport
WAU41220.1	11500837	26861615		1.34308e+07			0			0			0	Periplasmic dipeptide transport protein [Klebsiella pneumoniae]	Transport
UZI78601.1	14912479	19728705		9.86435e+06			0			0			0	phosphate ABC transporter substrate-binding protein PstS [Klebsiella pneumoniae]	Transport
UZI61223.1	11348965	23248513		1.16243e+07		12279578	6139789			0			0	phosphocarrier protein Hpr [Klebsiella pneumoniae]	Transport
WJT17883.1	22012263	948818		474409	44490356	5590356	25040356	38179242		19089621			0	phosphoenolpyruvate-protein phosphotransferase PtsI [Klebsiella pneumoniae subsp. pneumoniae]	Transport
UZJ00765.1	3529151	13432129		6.71606e+06	44490356	7362416	25926386	38179242		19089621			0	phosphoenolpyruvate-protein phosphotransferase PtsI [Klebsiella pneumoniae]	Transport
UZL18104.1	16222879			0		9938943	4.96947e+06			0			0	preprotein translocase subunit SecG [Klebsiella pneumoniae]	Transport
UDV25509.1	14761496			0		37500348	18750174			0			0	preprotein translocase subunit SecY [Klebsiella pneumoniae]	Transport
WBL84188.1	11229259	4474212	5578678	5026445	16375505	20616064	1.84958e+07	117310776	9701736	63506256		36978165	1.84891e+07	preprotein translocase subunit YajC [Klebsiella pneumoniae subsp. pneumoniae]	Transport
WEE30795.1	14316779	7905349		3.95267e+06		42997235	2.14986e+07			0			0	protein translocase subunit SecD [Klebsiella pneumoniae subsp. pneumoniae]	Transport
UZL06164.1	33326514	2310253		1.15513e+06		11577638	5788819			0			0	protein translocase subunit SecD [Klebsiella pneumoniae]	Transport
WGG73585.1	16678613	3977766		1988883		17246608	8623304			0			0	protein translocase subunit SecF [Klebsiella pneumoniae subsp. pneumoniae]	Transport
UZL10827.1	16998705	9144653		4.57233e+06			0			0			0	protein-export chaperone SecB [Klebsiella pneumoniae]	Transport
UZI59528.1	32360367	7626084		3813042		2155168	1077584			0			0	ribose ABC transporter substrate-binding protein RbsB [Klebsiella pneumoniae]	Transport
UZL10482.1	90888336			0			0			0			0	Sec-independent protein translocase subunit TatA [Klebsiella pneumoniae]	Transport
UZJ16410.1	2300893	11815588		5907794	86924385	49226135	68075260			0		122846115	6.14231e+07	spermidine/putrescine ABC transporter substrate-binding protein PotD [Klebsiella pneumoniae]	Transport
WP_117093923.1	854608			0		25158286	12579143			0			0	spermidine/putrescine ABC transporter substrate-binding protein PotF [Klebsiella pneumoniae]	Transport
WP_265922508.1	9053537	2366993		1.1835e+06	9318701	19541018	1.44299e+07			0			0	transporter substrate-binding domain-containing protein, partial [Klebsiella pneumoniae]	Transport
UZL08745.1	9483965			0		24272437	1.21362e+07			0			0	PTS fructose transporter subunit IIBC [Klebsiella pneumoniae]	Transport
WBY13696.1	16864777	24597896		12298948	25202882	14051959	1.96274e+07	8319325	2949151	5634238		2838684	1419342	PTS glucose transporter subunit IIA [Klebsiella pneumoniae subsp. pneumoniae]	Transport
UZL31114.1	24069365	24951352		12475676	25202882	14051959	1.96274e+07	8319325	2949151	5634238		2838684	1419342	PTS glucose transporter subunit IIA [Klebsiella pneumoniae]	Transport
WDN98378.1	75237175	95821674		47910837			0			0			0	PTS glucose transporter subunit IIBC [Klebsiella pneumoniae subsp. pneumoniae]	Transport
UZJ08740.1	1578444			0		6182965	3.09148e+06			0			0	PTS mannitol transporter subunit IICBA [Klebsiella pneumoniae]	Transport
UZL56159.1	19436826	12175396		6087698		17637762	8818881			0			0	PTS mannose transporter subunit IIAB [Klebsiella pneumoniae]	Transport
UZJ06980.1	11034317			0		70124884	35062442			0			0	PTS mannose/fructose/sorbose transporter subunit IIC [Klebsiella pneumoniae]	Transport
UZL26575.1	17447678	5710414		2855207			0			0			0	PTS N-acetyl glucosamine transporter subunit IIABC [Klebsiella pneumoniae]	Transport
WP_235300279.1	9468536	2840753		1.42038e+06			0			0			0	PTS sugar transporter subunit IIB [Klebsiella pneumoniae]	Transport
WCN49999.1	18485318	14189668		7094834		7439069	3.71953e+06		37294305	1.86472e+07			0	PTS trehalose transporter subunit IIBC [Klebsiella pneumoniae subsp. pneumoniae]	Transport
UZL58808.1	20857835	54067676		27033838			0			0			0	nucleoside-specific channel-forming protein Tsx [Klebsiella pneumoniae]	Transport
WAD70160.1	2529324	46959634	7567016	27263325	49332056	3176258	26254157			0		3064489	1.53224e+06	cystine ABC transporter substrate-binding protein [Klebsiella pneumoniae]	Transport
WP_269233992.1	11306147	7787142		3893571			0			0			0	tRNA/rRNA methyltransferase [Klebsiella pneumoniae]	tRNA Modification
WFA62426.1	16083435	22103902		11051951			0			0			0	tRNA (cytosine(32)/uridine(32)-2'-O)-methyltransferase TrmJ [Klebsiella pneumoniae]	tRNA Modification
UZL74751.1	24343661	22377976	2313859	1.23459e+07			0			0			0	tRNA (N6-isopentenyl adenosine(37)-C2)-methylthiotransferase MiaB [Klebsiella pneumoniae]	tRNA Modification
UZI62535.1	11009609	29894403		1.49472e+07			0			0			0	tRNA 2-thiocytidine(32) synthetase TtcA [Klebsiella pneumoniae]	tRNA Modification
WAU44575.1	16823566	1658661	2313859	1986260			0			0			0	tRNA-2-methylthio-N(6)-dimethylallyladenosine synthase [Klebsiella pneumoniae]	tRNA Modification
WP_267459857.1	25494434	6730349		3.36517e+06		1397184	698592			0			0	tRNA-dihydrouridine synthase [Klebsiella pneumoniae]	tRNA Modification
WP_265932410.1	14788751	6730349		3.36517e+06		11539976	5769988			0			0	tRNA-dihydrouridine synthase, partial [Klebsiella pneumoniae]	tRNA Modification
WAY92928.1	22685623	16339231		8.16962e+06		25479438	12739719	19385431		9.69272e+06			0	tRNA-modifying protein YgfZ [Klebsiella pneumoniae]	tRNA Modification
WP_032432620.1	1710094	71270715		3.56354e+07			0			0			0	MULTISPECIES: Na(+)-translocating NADH-quinone reductase subunit A [Klebsiella]	Ubiquinone Degradation
UZL72740.1	11738652	8366185		4.18309e+06		7526925	3.76346e+06			0			0	accessory factor UbiK family protein [Klebsiella pneumoniae]	Ubiquinone Synthesis
UZL64475.1	19207626	2689149		1.34457e+06		7455827	3.72791e+06			0			0	DUF883 domain-containing protein [Klebsiella pneumoniae]	Unknow
WCN20244.1	11272582	26493877	41516533	34005205	10982057	10702052	1.08421e+07			0			0	DUF883 family protein [Klebsiella pneumoniae]	Unknow
WCS70168.1	16662534	8249307		4.12465e+06		28826007	1.4413e+07			0			0	hypothetical protein (plasmid) [Klebsiella pneumoniae]	Unknow
WBW58614.1	15687285	13950281	22410454	1.81804e+07		4522828	2261414			0			0	hypothetical protein BENIHKCI_00139 (plasmid) [Klebsiella pneumoniae]	Unknow
WBY15189.1	2097706	2239368		1119684			0			0			0	hypothetical protein DLD89_27755 (plasmid) [Klebsiella pneumoniae subsp. pneumoniae]	Unknow
WJH47866.1	24167123	3227567	16827063	10027315		9410089	4.70504e+06			0			0	hypothetical protein FEZ16_19045 [Klebsiella pneumoniae]	Unknow
QKT60151.1	113924255	20734795	8782815	14758805	4955968		2477984			0			0	hypothetical protein HUS05_19035 [Klebsiella pneumoniae]	Unknow
UZL40022.1	1100838	51633594		25816797			0			0			0	hypothetical protein JMW12_25780 (plasmid) [Klebsiella pneumoniae]	Unknow
UZI69268.1	6806152	36722578		18361289			0			0			0	hypothetical protein JMW14_09280 [Klebsiella pneumoniae]	Unknow
UZL03600.1	25329204	3232954	6354434	4793694	6138561	15570446	1.08545e+07			0			0	hypothetical protein JMX65_00190 (plasmid) [Klebsiella pneumoniae]	Unknow
BDX09301.1	10036638	15008914		7504457			0			0			0	hypothetical protein KPTA8711_05910 [Klebsiella pneumoniae]	Unknow
BDX09309.1	10105885	19797164		9898582		873206	436603			0			0	hypothetical protein KPTA8711_05990 [Klebsiella pneumoniae]	Unknow
BDX13199.1	22556898	7463418		3731709			0			0			0	hypothetical protein KPTA8711_44890 [Klebsiella pneumoniae]	Unknow
WAU41821.1	29460324	39182303	17364926	2.82736e+07	16431754	32228096	24329925	81680145	17683936	4.9682e+07			0	hypothetical protein NOZ09_000824 [Klebsiella pneumoniae]	Unknow
WAU42709.1	10713795	64531793		3.22659e+07			0			0			0	hypothetical protein NOZ09_001712 [Klebsiella pneumoniae]	Unknow
WEI81371.1	17540588	24082402	16827063	2.04547e+07		9410089	4.70504e+06			0			0	hypothetical protein NV951_18805 [Klebsiella pneumoniae]	Unknow
WIJ86465.1	9831236			0		12954172	6477086			0			0	hypothetical protein OI902_16325 [Klebsiella pneumoniae]	Unknow
WFL95616.1	17237138	56730237		2.83651e+07			0			0			0	hypothetical protein P8T49_13205 [Klebsiella pneumoniae]	Unknow
WJU57252.1	17210056	16361218		8180609			0			0			0	hypothetical protein QU744_27470 (plasmid) [Klebsiella pneumoniae]	Unknow
UZJ00031.1	17544086	21925513		1.09628e+07		873206	436603			0			0	DUF1090 domain-containing protein [Klebsiella pneumoniae]	Unknow
UZL72735.1	24893935	1146059		573030		3168421	1.58421e+06			0			0	DUF1190 family protein [Klebsiella pneumoniae]	Unknow
WBL99434.1	23676398	3273958		1636979	2343754	55973267	2.91585e+07			0			0	DUF1283 family protein [Klebsiella pneumoniae subsp. pneumoniae]	Unknow
UZL34468.1	23574214	10231362	17314322	13772842		74889124	37444562			0			0	DUF1471 family protein YdgH [Klebsiella pneumoniae]	Unknow
WGF49324.1	11399446	74232495		3.71162e+07	19367914	6377345	1.28726e+07			0		13457886	6728943	DUF1496 domain-containing protein (plasmid) [Klebsiella pneumoniae]	Unknow
UZL46974.1	19123094	4130242		2065121			0			0			0	DUF1889 family protein [Klebsiella pneumoniae]	Unknow
UZL26941.1	6678836			0		2836925	1.41846e+06			0			0	DUF2076 domain-containing protein [Klebsiella pneumoniae]	Unknow
WP_274911002.1	1310794			0		50242978	25121489			0			0	DUF3053 domain-containing protein [Klebsiella pneumoniae]	Unknow
WJI18067.1	699702	16336734		8168367			0			0			0	DUF3131 domain-containing protein [Klebsiella pneumoniae]	Unknow
UZI62050.1	15339308			0		14060967	7.03048e+06			0			0	DUF3313 domain-containing protein [Klebsiella pneumoniae]	Unknow
UZI63656.1	2799709	55580234	3940266	29760250		16058643	8.02932e+06			0			0	DUF3461 family protein [Klebsiella pneumoniae]	Unknow
WJH66285.1	11286123	17899105	15533548	1.67163e+07		12812308	6406154			0			0	DUF406 family protein [Klebsiella pneumoniae]	Unknow
UZI92210.1	23690045	70137305		3.50687e+07			0			0			0	DUF413 domain-containing protein [Klebsiella pneumoniae]	Unknow
UOF24593.1	16642783	15694731		7.84737e+06			0			0			0	DUF4156 domain-containing protein [Klebsiella pneumoniae]	Unknow
WP_267285593.1	20358629	10909252	13270294	12089773	48078815	68667896	5.83734e+07		41337744	20668872		22668454	11334227	DUF4981 domain-containing protein [Klebsiella pneumoniae]	Unknow
WP_265928430.1	1532399	673595	11264575	5969085	48078815	41044663	44561739		31296277	1.56481e+07		22668454	11334227	DUF4981 domain-containing protein, partial [Klebsiella pneumoniae]	Unknow
UZI81692.1	9962722			0		2588133	1.29407e+06			0			0	protein YacL [Klebsiella pneumoniae]	Unknow
UZL13899.1	15331268	29725466	15818319	2.27719e+07	4955968		2477984			0			0	YbgS-like family protein [Klebsiella pneumoniae]	Unknow
WDN98441.1	9189069	11936847	30989844	2.14633e+07		5858622	2929311			0			0	YccJ family protein [Klebsiella pneumoniae subsp. pneumoniae]	Unknow
UZL05201.1	15257666	26583896		13291948			0			0			0	YciN family protein [Klebsiella pneumoniae]	Unknow
WJU33860.1	10242607			0		43824045	2.1912e+07			0			0	YfaZ family outer membrane protein [Klebsiella pneumoniae]	Unknow
UZL28785.1	85242966	21264105		1.06321e+07			0			0			0	YgdI/YgdR family lipoprotein [Klebsiella pneumoniae]	Unknow
UZL19715.1	14154576			0	43684583		2.18423e+07			0			0	YncE family protein [Klebsiella pneumoniae]	Unknow
WBY14514.1	10905527	17178931	447434	8.81318e+06		4151127	2.07556e+06			0			0	aminobutyraldehyde dehydrogenase [Klebsiella pneumoniae subsp. pneumoniae]	Urea Pathway
WP_265926693.1	21708702	2602675		1.30134e+06			0			0			0	glutamate-5-semialdehyde dehydrogenase, partial [Klebsiella pneumoniae]	Urea Pathway
WHJ05316.1	2064318	2896341	1940661	2418501		1329748	664874			0		12447978	6223989	preprotein translocase subunit SecA [Klebsiella pneumoniae subsp. pneumoniae]	Virulence
UTJ80910.1	11088361	1563822	1940661	1.75224e+06		9380079	4.69004e+06			0		12447978	6223989	preprotein translocase subunit SecA [Klebsiella pneumoniae]	Virulence
WP_065889906.1	22706912	28761844	12550477	2.06562e+07	17197873	3072929	10135401	15995754	12642688	14319221	55589497	13684252	3.46369e+07	MULTISPECIES: outer membrane protein OmpX [Klebsiella]	Virulence
WGI00546.1	16555008	24625189		1.23126e+07			0			0			0	DotD/TraH family lipoprotein (plasmid) [Klebsiella pneumoniae]	Virulence
WP_274789161.1	16031299	21568337		1.07842e+07		3436851	1.71843e+06			0			0	nucleotide sugar dehydrogenase, partial [Klebsiella pneumoniae]	Virulence
WIM77148.1	20171887	18560981		9.28049e+06		37237393	1.86187e+07		13492905	6.74645e+06			0	cysteine synthase A [Klebsiella pneumoniae subsp. pneumoniae]	Virulence
UZI83758.1	2615322	36221572	7291892	21756732		48790737	2.43954e+07	5242793	13492905	9367849		45602164	22801082	cysteine synthase A [Klebsiella pneumoniae]	Virulence
WP_251890379.1	11175678			0		39375247	1.96876e+07			0			0	MULTISPECIES: type 3 fimbria adhesin subunit MrkD [Klebsiella]	Virulence
VXZ91495.1	2396693	16089821		8.04491e+06		15682018	7841009	6878837	9995065	8436951	2666792	6416168	4541480	P-43 [Klebsiella pneumoniae]	Virulence
WJH53855.1	113816574	10607338		5303669			0			0		14961557	7.48078e+06	acid phosphatase AphA [Klebsiella pneumoniae]	Virulence
UZI79248.1	11102509	2525545	39780896	2.11532e+07	58834033	2214649	30524341		13549983	6.77499e+06			0	antibiotic biosynthesis monooxygenase [Klebsiella pneumoniae]	Virulence
WEE31461.1	14794849			0		988277	494138			0			0	DsbA family protein [Klebsiella pneumoniae subsp. pneumoniae]	Virulence
UZI62045.1	21981036	19211111		9.60556e+06			0			0			0	glucan biosynthesis protein [Klebsiella pneumoniae]	Virulence
QKT87766.1	11317574	18167696		9083848			0			0			0	glucans biosynthesis glucosyltransferase MdoH [Klebsiella pneumoniae]	Virulence
WP_265926512.1	20188959	40991663		2.04958e+07			0			0			0	glucans biosynthesis glucosyltransferase MdoH, partial [Klebsiella pneumoniae]	Virulence
WBL94234.1	13689906	6527848	38591187	2.25595e+07	808016	10771614	5789815		114198524	57099262			0	glucans biosynthesis protein MdoG [Klebsiella pneumoniae subsp. pneumoniae]	Virulence
UZW96462.1	2610687	11924314	38591187	2.52578e+07	808016	13581143	7.19458e+06		114198524	57099262			0	glucans biosynthesis protein MdoG [Klebsiella pneumoniae]	Virulence
WAD10290.1	29029718	80576836	5731097	4.3154e+07		3198257	1.59913e+06			0			0	molecular chaperone OsmY [Klebsiella pneumoniae]	Virulence
WP_014906840.1	26312897	18262888		9131444		19066138	9533069			0			0	MULTISPECIES: Tex family protein [Klebsiella]	Virulence
WDN96933.1	10774753	23699658		11849829			0			0			0	NAD-dependent epimerase [Klebsiella pneumoniae subsp. pneumoniae]	Virulence
UZI88538.1	15554118	10279331		5.13967e+06			0			0			0	NAD-dependent epimerase [Klebsiella pneumoniae]	Virulence
WP_279941817.1	9558731	7909366		3954683			0			0			0	NAD-dependent epimerase, partial [Klebsiella pneumoniae]	Virulence
WAD48973.1	26737726	11656154		5828077		22768677	1.13843e+07			0			0	NADH:flavin oxidoreductase/NADH oxidase [Klebsiella pneumoniae]	Virulence
UZL43672.1	2270726	40974033		2.0487e+07		2418247	1.20912e+06			0		15467511	7.73376e+06	nucleotide binding protein YajQ [Klebsiella pneumoniae]	Virulence
WP_274729559.1	10933153	13084584		6542292		6182223	3.09111e+06			0		1900734	950367	polysaccharide biosynthesis tyrosine autokinase [Klebsiella pneumoniae]	Virulence
UZL37251.1	1615106	18023749	33488318	2.5756e+07		13905945	6.95297e+06			0			0	thiol:disulfide interchange protein DsbA [Klebsiella pneumoniae]	Virulence
UZI74170.1	13320578	7137978		3568989			0			0			0	transcriptional regulator SlyA [Klebsiella pneumoniae]	Virulence
WBL92168.1	35162067	5793		2896.5		6252568	3126284			0			0	O9 family phosphomannomutase RfbK1 [Klebsiella pneumoniae subsp. pneumoniae]	Virulence
WP_266016204.1	30953235	3700457		1.85023e+06		6252568	3126284			0			0	O9 family phosphomannomutase RfbK1, partial [Klebsiella pneumoniae]	Virulence
WAU41652.1	17571344	93662476		46831238			0			0			0	3,4-dihydroxy-2-butanone 4-phosphate synthase [Klebsiella pneumoniae]	Vitamine Synthesis
WP_265926523.1	1431039	31188428		15594214			0			0			0	3,4-dihydroxy-2-butanone-4-phosphate synthase, partial [Klebsiella pneumoniae]	Vitamine Synthesis
UZL83729.1	19724165			0		11269949	5.63497e+06			0			0	2,5-didehydrogluconate reductase DkgA [Klebsiella pneumoniae]	Vitamine Synthesis
QSC23629.1	7626401			0		4478007	2.239e+06			0			0	2,5-didehydrogluconate reductase DkgB [Klebsiella pneumoniae]	Vitamine Synthesis
WEE33142.1	20421172	28726084		14363042		11406987	5.70349e+06		28161157	1.40806e+07			0	4-phosphoerythronate dehydrogenase PdxB [Klebsiella pneumoniae subsp. pneumoniae]	Vitamine Synthesis
UZI88342.1	25533678	360859		180430		16006243	8.00312e+06		28161157	1.40806e+07			0	4-phosphoerythronate dehydrogenase PdxB [Klebsiella pneumoniae]	Vitamine Synthesis
UZL54389.1	14361978	9894181		4.94709e+06		5455716	2727858			0			0	6,7-dimethyl-8-ribityllumazine synthase [Klebsiella pneumoniae]	Vitamine Synthesis
UZW69554.1	21110883	33854248	12842141	2.33482e+07		31681924	15840962			0	81985364	6115039	4.40502e+07	aspartate 1-decarboxylase [Klebsiella pneumoniae]	Vitamine Synthesis
UZL31483.1	1552666	39790356		19895178			0			0			0	precorrin-3B C(17)-methyltransferase [Klebsiella pneumoniae]	Vitamine Synthesis
WBY13576.1	10468888			0		28810617	1.44053e+07			0			0	pyridoxine 5'-phosphate synthase [Klebsiella pneumoniae subsp. pneumoniae]	Vitamine Synthesis
WAD13054.1	16866125	61822656		30911328		3253413	1.62671e+06			0			0	riboflavin synthase [Klebsiella pneumoniae]	Vitamine Synthesis
UZI66702.1	15030676	98953827		4.94769e+07			0			0			0	1,4-dihydroxy-2-naphthoyl-CoA synthase [Klebsiella pneumoniae]	Vitamine Synthesis
UZJ22875.1	16132806	11663986		5831993			0			0			0	D-serine ammonia-lyase [Klebsiella pneumoniae]	Vitamine Synthesis
